# Supplementary material for: Longitudinal Evaluation of AFP and CEA External Proficiency Testing Reveals Need for Method Harmonization
Source: Diagnostics (Basel). 2023 Jun 9;13(12):2019. doi: 10.3390/diagnostics13122019 (PMC10296933; doi:10.3390/diagnostics13122019)
Supplement: Supplementary file 1 [file diagnostics-13-02019-s001.zip]

Archive with 6 entries (6 files):
- Figure S1 CEA_SI subcollectives.tiff
- Figure S2 AFP_SI subcollectives.tiff
- Figure S3 CEA.tiff
- Figure S4 AFP.tiff
- Suppl. Table S1_raw data_anonymised.xlsx
- Suppl. Table S2_collective key.xlsx
