# Supplementary material for: Longitudinal Evaluation of AFP and CEA External Proficiency Testing Reveals Need for Method Harmonization
Source: Diagnostics (Basel). 2023 Jun 9;13(12):2019. doi: 10.3390/diagnostics13122019 (PMC10296933; doi:10.3390/diagnostics13122019)
Supplement: Supplementary file 1 [file diagnostics-13-02019-s001.zip › Suppl. Table S1_raw data_anonymised.xlsx]

## Sheet: Tabelle1
Table S1: CEA and AFP EQA results between 2018 and 2022 (T1)
Outliers that are most likely due to sample swaps, false magnitude (false unit) are marked in red font. Outliers as defined by jmp 16.0.0 from SAS Institute (Cary, North Carolina, USA) are marked in green font. In case of Siemens, jmp outliers were labled as jmp (SI) for the total SI collective (see Figure 1A and 2A) or as jmp (BG), jmp (DG) and jmp (SIE) for the SI sub-collectives (see Figure S1…
Survey	Tumor marker	Anonymized participant ID	Method	Reagent collectives	Reagent manufacturer	Device	Sample	Device value	Device unit	Conversion factor	Result [µg/L]	Cut-off [µg/L]	likely error
22-T1	CEA	1002	Immunological test (CMIA)	AB	ABBOTT	Abbott: Alinity	1	9.63	µg/l	1	9.63	5
22-T1	CEA	1002	Immunological test (CMIA)	AB	ABBOTT	Abbott: Alinity	2	20.2	µg/l	1	20.2	5
22-T1	CEA	1953	Immunological test (CMIA)	AB	ABBOTT	Abbott Architect	1	10.2	µg/l	1	10.2	5
22-T1	CEA	1953	Immunological test (CMIA)	AB	ABBOTT	Abbott Architect	2	21.4	µg/l	1	21.4	5
22-T1	CEA	3015	Immunological test (CMIA)	AB	ABBOTT	Abbott: Alinity	1	10.7		1	10.7	5
22-T1	CEA	3015	Immunological test (CMIA)	AB	ABBOTT	Abbott: Alinity	2	22.4		1	22.4	5
22-T1	CEA	3942	Immunological test (LIA)	AB	ABBOTT	Abbott: Alinity	1	10	µg/l	1	10	5
22-T1	CEA	3942	Immunological test (LIA)	AB	ABBOTT	Abbott: Alinity	2	21.4	µg/l	1	21.4	5
22-T1	CEA	4803	Immunological test (CMIA)	AB	ABBOTT	Abbott Architect	1	10.8	ng/ml	1	10.8	5
22-T1	CEA	4803	Immunological test (CMIA)	AB	ABBOTT	Abbott Architect	2	22.1	ng/ml	1	22.1	5
22-T1	CEA	11709	Immunological test (CMIA)	AB	ABBOTT	Abbott: Alinity	1	9.59	ng/ml	1	9.59	5
22-T1	CEA	11709	Immunological test (CMIA)	AB	ABBOTT	Abbott: Alinity	2	21.1	ng/ml	1	21.1	5
22-T1	CEA	12198	Immunological test (CMIA)	AB	ABBOTT	Abbott Architect	1	9	µg/l	1	9	5
22-T1	CEA	12198	Immunological test (CMIA)	AB	ABBOTT	Abbott Architect	2	20.6	µg/l	1	20.6	5
22-T1	CEA	14292	Immunological test (CMIA)	AB	ABBOTT	Abbott Architect	1	10.3	µg/l	1	10.3	5
22-T1	CEA	14292	Immunological test (CMIA)	AB	ABBOTT	Abbott Architect	2	23.3	µg/l	1	23.3	5
22-T1	CEA	16392	Immunological test (CMIA)	AB	ABBOTT	Abbott Architect	1	10	µg/l	1	10	5
22-T1	CEA	16392	Immunological test (CMIA)	AB	ABBOTT	Abbott Architect	2	21	µg/l	1	21	5
22-T1	CEA	16929	Immunological test (CMIA)	AB	ABBOTT	Abbott Architect	1	9.9	ng/ml	1	9.9	5
22-T1	CEA	16929	Immunological test (CMIA)	AB	ABBOTT	Abbott Architect	2	20.8	ng/ml	1	20.8	5
22-T1	CEA	18975	Immunological test (CMIA)	AB	ABBOTT	Abbott Architect	1	10.5	ng/ml	1	10.5	5
22-T1	CEA	18975	Immunological test (CMIA)	AB	ABBOTT	Abbott Architect	2	20.1	ng/ml	1	20.1	5
22-T1	CEA	20532	Immunological test (CMIA)	AB	ABBOTT	Abbott: Alinity	1	9.65	ng/ml	1	9.65	5
22-T1	CEA	20532	Immunological test (CMIA)	AB	ABBOTT	Abbott: Alinity	2	21.6	ng/ml	1	21.6	5
22-T1	CEA	20715	Immunological test (CMIA)	AB	ABBOTT	Abbott: Alinity	1	10.1	µg/l	1	10.1	5
22-T1	CEA	20715	Immunological test (CMIA)	AB	ABBOTT	Abbott: Alinity	2	22.4	µg/l	1	22.4	5
22-T1	CEA	21678	Immunological test (CMIA)	AB	ABBOTT	Abbott Architect	1	10.4	µg/l	1	10.4	5
22-T1	CEA	21678	Immunological test (CMIA)	AB	ABBOTT	Abbott Architect	2	22.6	µg/l	1	22.6	5
22-T1	CEA	21762	Immunological test (CMIA)	AB	ABBOTT	Abbott Architect	1	9.76	ng/ml	1	9.76	5
22-T1	CEA	21762	Immunological test (CMIA)	AB	ABBOTT	Abbott Architect	2	20.7	ng/ml	1	20.7	5
22-T1	CEA	25053	Immunological test (CMIA)	AB	ABBOTT	Abbott Architect	1	10.8	ng/ml	1	10.8	5
22-T1	CEA	25053	Immunological test (CMIA)	AB	ABBOTT	Abbott Architect	2	23.3	ng/ml	1	23.3	5
22-T1	CEA	26445	Immunological test (CMIA)	AB	ABBOTT	Abbott: Alinity	1	9.95	ng/ml	1	9.95	5
22-T1	CEA	26445	Immunological test (CMIA)	AB	ABBOTT	Abbott: Alinity	2	22.2	ng/ml	1	22.2	5
22-T1	CEA	27168	Immunological test (CMIA)	AB	ABBOTT	Abbott Architect	1	11	µg/l	1	11	5
22-T1	CEA	27168	Immunological test (CMIA)	AB	ABBOTT	Abbott Architect	2	22.7	µg/l	1	22.7	5
22-T1	CEA	27390	Immunological test (CMIA)	AB	ABBOTT	Abbott Architect	1	10	ng/ml	1	10	5
22-T1	CEA	27390	Immunological test (CMIA)	AB	ABBOTT	Abbott Architect	2	20.9	ng/ml	1	20.9	5
22-T1	CEA	89526	Immunological test (CMIA)	AB	ABBOTT	Abbott Architect	1	9.7	ng/ml	1	9.7	5
22-T1	CEA	89526	Immunological test (CMIA)	AB	ABBOTT	Abbott Architect	2	19.6	ng/ml	1	19.6	5
22-T1	CEA	91554		AB	ABBOTT	Abbott: Alinity	1	10.8	ng/ml	1	10.8	5
22-T1	CEA	91554		AB	ABBOTT	Abbott: Alinity	2	22.2	ng/ml	1	22.2	5
22-T1	CEA	91644	Immunological test (CMIA)	AB	ABBOTT	Abbott Architect	1	10.2	µg/l	1	10.2	5
22-T1	CEA	91644	Immunological test (CMIA)	AB	ABBOTT	Abbott Architect	2	23.1	µg/l	1	23.1	5
22-T1	CEA	91698	Immunological test (CMIA)	AB	ABBOTT	Abbott Architect	1	10.6	µg/l	1	10.6	5
22-T1	CEA	91698	Immunological test (CMIA)	AB	ABBOTT	Abbott Architect	2	22.7	µg/l	1	22.7	5
22-T1	CEA	92007	Immunological test (CLIA)	AB	ABBOTT	Abbott Architect	1	10.9	ng/ml	1	10.9	5
22-T1	CEA	92007	Immunological test (CLIA)	AB	ABBOTT	Abbott Architect	2	24.1	ng/ml	1	24.1	5
22-T1	CEA	92367	Immunological test (CMIA)	AB	ABBOTT	Abbott Architect	1	10.4	µg/l	1	10.4	5
22-T1	CEA	92367	Immunological test (CMIA)	AB	ABBOTT	Abbott Architect	2	22.9	µg/l	1	22.9	5
22-T1	CEA	95790	Immunological test (CMIA)	AB	ABBOTT	Abbott: Alinity	1	9.6	ng/ml	1	9.6	5
22-T1	CEA	95790	Immunological test (CMIA)	AB	ABBOTT	Abbott: Alinity	2	20.9	ng/ml	1	20.9	5
22-T1	CEA	98946	Other methods	AB	ABBOTT	Abbott Architect	1	10.6	ng/ml	1	10.6	5
22-T1	CEA	98946	Other methods	AB	ABBOTT	Abbott Architect	2	21.8	ng/ml	1	21.8	5
22-T1	CEA	99636	Immunological test (CMIA)	AB	ABBOTT	Abbott: Alinity	1	9.63	ng/ml	1	9.63	5
22-T1	CEA	99636	Immunological test (CMIA)	AB	ABBOTT	Abbott: Alinity	2	21.2	ng/ml	1	21.2	5
22-T1	CEA	140895	Immunological test (CMIA)	AB	ABBOTT	Abbott Architect	1	11.5	ng/ml	1	11.5	5
22-T1	CEA	140895	Immunological test (CMIA)	AB	ABBOTT	Abbott Architect	2	24.9	ng/ml	1	24.9	5
22-T1	CEA	202329	Immunological test (CMIA)	AB	ABBOTT	Abbott: Alinity	1	9.14	µg/l	1	9.14	5
22-T1	CEA	202329	Immunological test (CMIA)	AB	ABBOTT	Abbott: Alinity	2	19.9	µg/l	1	19.9	5
22-T1	CEA	202608	Immunological test (CMIA)	AB	ABBOTT	Abbott Architect	1	11.2	µg/l	1	11.2	5
22-T1	CEA	202608	Immunological test (CMIA)	AB	ABBOTT	Abbott Architect	2	22.9	µg/l	1	22.9	5
22-T1	CEA	214050	Immunological test (CMIA)	AB	ABBOTT	Abbott Architect	1	10.3	µg/l	1	10.3	5
22-T1	CEA	214050	Immunological test (CMIA)	AB	ABBOTT	Abbott Architect	2	23.6	µg/l	1	23.6	5
22-T1	CEA	215019	Immunological test (CMIA)	AB	ABBOTT	Abbott: Alinity	1	9.74	ng/ml	1	9.74	5
22-T1	CEA	215019	Immunological test (CMIA)	AB	ABBOTT	Abbott: Alinity	2	20.9	ng/ml	1	20.9	5
22-T1	CEA	8652	Immunological test (ELFA)	AX	BIOMERIEUX	BioMérieux Vidas	1	9.7	ng/ml	1	9.7	5	jmp
22-T1	CEA	8652	Immunological test (ELFA)	AX	BIOMERIEUX	BioMérieux Vidas	2	29.8	ng/ml	1	29.8	5	jmp
22-T1	CEA	9801	Immunological test (ELFA)	AX	BIOMERIEUX	BioMérieux Vidas	1	5.46	ng/ml	1	5.46	5
22-T1	CEA	9801	Immunological test (ELFA)	AX	BIOMERIEUX	BioMérieux Vidas	2	13.6	ng/ml	1	13.6	5
22-T1	CEA	10617	Immunological test (ELFA)	AX	BIOMERIEUX	BioMérieux Vidas	1	5.55	ng/ml	1	5.55	5
22-T1	CEA	10617	Immunological test (ELFA)	AX	BIOMERIEUX	BioMérieux Vidas	2	12.5	ng/ml	1	12.5	5
22-T1	CEA	12087	Immunological test (ELFA)	AX	BIOMERIEUX	BioMérieux Vidas	1	5.96	ng/ml	1	5.96	5
22-T1	CEA	12087	Immunological test (ELFA)	AX	BIOMERIEUX	BioMérieux Vidas	2	12.1	ng/ml	1	12.1	5
22-T1	CEA	14871	Immunological test (ELFA)	AX	BIOMERIEUX	BioMérieux Vidas	1	5.38	ng/ml	1	5.38	5
22-T1	CEA	14871	Immunological test (ELFA)	AX	BIOMERIEUX	BioMérieux Vidas	2	12.2	ng/ml	1	12.2	5
22-T1	CEA	15609	Immunological test (ELFA)	AX	BIOMERIEUX	BioMérieux Vidas	1	7.4	ng/ml	1	7.4	5	jmp
22-T1	CEA	15609	Immunological test (ELFA)	AX	BIOMERIEUX	BioMérieux Vidas	2	17.1	ng/ml	1	17.1	5	jmp
22-T1	CEA	16554	Immunological test (ELFA)	AX	BIOMERIEUX	BioMérieux Vidas	1	5.58	ng/ml	1	5.58	5
22-T1	CEA	16554	Immunological test (ELFA)	AX	BIOMERIEUX	BioMérieux Vidas	2	12.4	ng/ml	1	12.4	5
22-T1	CEA	17889	Immunological test (ELFA)	AX	BIOMERIEUX	BioMérieux Vidas	1	6.31	ng/ml	1	6.31	5
22-T1	CEA	17889	Immunological test (ELFA)	AX	BIOMERIEUX	BioMérieux Vidas	2	13.3	ng/ml	1	13.3	5
22-T1	CEA	19341	Immunological test (ELFA)	AX	BIOMERIEUX	BioMérieux Vidas	1	6.59	ng/ml	1	6.59	5
22-T1	CEA	19341	Immunological test (ELFA)	AX	BIOMERIEUX	BioMérieux Vidas	2	13.6	ng/ml	1	13.6	5
22-T1	CEA	24693	Immunological test (ELFA)	AX	BIOMERIEUX	BioMérieux Vidas	1	5.57	ng/ml	1	5.57	5
22-T1	CEA	24693	Immunological test (ELFA)	AX	BIOMERIEUX	BioMérieux Vidas	2	12.3	ng/ml	1	12.3	5
22-T1	CEA	26211	Immunological test (ELFA)	AX	BIOMERIEUX	BioMérieux Vidas	1	6	ng/ml	1	6	5
22-T1	CEA	26211	Immunological test (ELFA)	AX	BIOMERIEUX	BioMérieux Vidas	2	14.3	ng/ml	1	14.3	5
22-T1	CEA	27411	Immunological test (CMIA)	AX	BIOMERIEUX	Abbott: Alinity	1	10.2	ng/ml	1	10.2	5	jmp
22-T1	CEA	27411	Immunological test (CMIA)	AX	BIOMERIEUX	Abbott: Alinity	2	21.5	ng/ml	1	21.5	5	jmp
22-T1	CEA	92490	Immunological test (ELFA)	AX	BIOMERIEUX	BioMérieux Vidas	1	5.94	ng/ml	1	5.94	5
22-T1	CEA	92490	Immunological test (ELFA)	AX	BIOMERIEUX	BioMérieux Vidas	2	13.4	ng/ml	1	13.4	5
22-T1	CEA	94230	Immunological test (EIA)	AX	BIOMERIEUX	BioMérieux Vidas	1	6	µg/l	1	6	5
22-T1	CEA	94230	Immunological test (EIA)	AX	BIOMERIEUX	BioMérieux Vidas	2	14	µg/l	1	14	5
22-T1	CEA	96006	Immunological test (ELFA)	AX	BIOMERIEUX	BioMérieux Vidas	1	5.23	ng/ml	1	5.23	5
22-T1	CEA	96006	Immunological test (ELFA)	AX	BIOMERIEUX	BioMérieux Vidas	2	11.6	ng/ml	1	11.6	5
22-T1	CEA	100491	Immunological test (ELFA)	AX	BIOMERIEUX	BioMérieux Vidas	1	5.47	ng/ml	1	5.47	5
22-T1	CEA	100491	Immunological test (ELFA)	AX	BIOMERIEUX	BioMérieux Vidas	2	12.7	ng/ml	1	12.7	5
22-T1	CEA	100842	Immunological test (ELFA)	AX	BIOMERIEUX	BioMérieux Vidas	1	5.72	ng/ml	1	5.72	5
22-T1	CEA	100842	Immunological test (ELFA)	AX	BIOMERIEUX	BioMérieux Vidas	2	13.2	ng/ml	1	13.2	5
22-T1	CEA	137151	Immunological test (ELFA)	AX	BIOMERIEUX	BioMérieux Vidas	1	5.01	ng/ml	1	5.01	5
22-T1	CEA	137151	Immunological test (ELFA)	AX	BIOMERIEUX	BioMérieux Vidas	2	10.6	ng/ml	1	10.6	5
22-T1	CEA	149574	Immunological test (ELFA)	AX	BIOMERIEUX	BioMérieux Vidas	1	6.22	ng/ml	1	6.22	5
22-T1	CEA	149574	Immunological test (ELFA)	AX	BIOMERIEUX	BioMérieux Vidas	2	13.9	ng/ml	1	13.9	5
22-T1	CEA	153063	Immunological test (ELFA)	AX	BIOMERIEUX	BioMérieux Vidas	1	6.21	ng/ml	1	6.21	5
22-T1	CEA	153063	Immunological test (ELFA)	AX	BIOMERIEUX	BioMérieux Vidas	2	12.4	ng/ml	1	12.4	5
22-T1	CEA	176655	Immunological test (ELFA)	AX	BIOMERIEUX	BioMérieux Vidas	1	6.53	ng/ml	1	6.53	5
22-T1	CEA	176655	Immunological test (ELFA)	AX	BIOMERIEUX	BioMérieux Vidas	2	14.4	ng/ml	1	14.4	5
22-T1	CEA	1689	Immunological test (CLIA)	BE	BECKMAN COULTER	Beckman Unicel DX-System	1	7.9	ng/ml	1	7.9	5
22-T1	CEA	1689	Immunological test (CLIA)	BE	BECKMAN COULTER	Beckman Unicel DX-System	2	17.2	ng/ml	1	17.2	5
22-T1	CEA	1794	Immunological test (CLIA)	BE	BECKMAN COULTER	Beckman Access	1	8.4	ng/ml	1	8.4	5
22-T1	CEA	1794	Immunological test (CLIA)	BE	BECKMAN COULTER	Beckman Access	2	19.4	ng/ml	1	19.4	5
22-T1	CEA	2466	Immunological test (CLIA)	BE	BECKMAN COULTER	Beckman Unicel DX-System	1	8.18	ng/ml	1	8.18	5
22-T1	CEA	2466	Immunological test (CLIA)	BE	BECKMAN COULTER	Beckman Unicel DX-System	2	17.3	ng/ml	1	17.3	5
22-T1	CEA	3321	Immunological test (CLIA)	BE	BECKMAN COULTER	Beckman Unicel DX-System	1	8.4	µg/l	1	8.4	5
22-T1	CEA	3321	Immunological test (CLIA)	BE	BECKMAN COULTER	Beckman Unicel DX-System	2	17.2	µg/l	1	17.2	5
22-T1	CEA	4605	Immunological test (CLIA)	BE	BECKMAN COULTER	Beckman Access	1	7.44	ng/ml	1	7.44	5
22-T1	CEA	4605	Immunological test (CLIA)	BE	BECKMAN COULTER	Beckman Access	2	18.2	ng/ml	1	18.2	5
22-T1	CEA	5208	Immunological test (LEIA)	BE	BECKMAN COULTER	Beckman Access	1	8	ng/ml	1	8	5
22-T1	CEA	5208	Immunological test (LEIA)	BE	BECKMAN COULTER	Beckman Access	2	17.8	ng/ml	1	17.8	5
22-T1	CEA	11838	Immunological test (CLIA)	BE	BECKMAN COULTER	Beckman Unicel DX-System	1	7.9	ng/ml	1	7.9	5
22-T1	CEA	11838	Immunological test (CLIA)	BE	BECKMAN COULTER	Beckman Unicel DX-System	2	16.9	ng/ml	1	16.9	5
22-T1	CEA	17637	Immunological test (LEIA)	BE	BECKMAN COULTER	Beckman Access	1	8.12	ng/ml	1	8.12	5
22-T1	CEA	17637	Immunological test (LEIA)	BE	BECKMAN COULTER	Beckman Access	2	17.3	ng/ml	1	17.3	5
22-T1	CEA	18399	Immunological test (LEIA)	others	ORTHO CLIN.DIAGN.	Beckman Access	1	8.33	ng/ml	1	8.33	5
22-T1	CEA	18399	Immunological test (LEIA)	others	ORTHO CLIN.DIAGN.	Beckman Access	2	17.8	ng/ml	1	17.8	5
22-T1	CEA	18666	Immunological test (CLIA)	BE	BECKMAN COULTER	Beckman Unicel DX-System	1	8.7	ng/ml	1	8.7	5
22-T1	CEA	18666	Immunological test (CLIA)	BE	BECKMAN COULTER	Beckman Unicel DX-System	2	18.1	ng/ml	1	18.1	5
22-T1	CEA	19302	Immunological test (CLIA)	BE	BECKMAN COULTER	Beckman Unicel DX-System	1	7.92	ng/ml	1	7.92	5
22-T1	CEA	19302	Immunological test (CLIA)	BE	BECKMAN COULTER	Beckman Unicel DX-System	2	14.4	ng/ml	1	14.4	5	jmp
22-T1	CEA	23583	Immunological test (LEIA)	BE	BECKMAN COULTER	Beckman Access	1	9	ng/ml	1	9	5
22-T1	CEA	23583	Immunological test (LEIA)	BE	BECKMAN COULTER	Beckman Access	2	18	ng/ml	1	18	5
22-T1	CEA	23871	Immunological test (LEIA)	BE	BECKMAN COULTER	Beckman Unicel DX-System	1	8.2	ng/ml	1	8.2	5
22-T1	CEA	23871	Immunological test (LEIA)	BE	BECKMAN COULTER	Beckman Unicel DX-System	2	18.6	ng/ml	1	18.6	5
22-T1	CEA	90198	Immunological test (CLIA)	BE	BECKMAN COULTER	Beckman Unicel DX-System	1	7.88	ng/ml	1	7.88	5
22-T1	CEA	90198	Immunological test (CLIA)	BE	BECKMAN COULTER	Beckman Unicel DX-System	2	17	ng/ml	1	17	5
22-T1	CEA	91086	Immunological test (CLIA)	BE	BECKMAN COULTER	Beckman Unicel DX-System	1	7.18	ng/ml	1	7.18	5
22-T1	CEA	91086	Immunological test (CLIA)	BE	BECKMAN COULTER	Beckman Unicel DX-System	2	17.6	ng/ml	1	17.6	5
22-T1	CEA	91161	Immunological test (LEIA)	BE	BECKMAN COULTER	Beckman Unicel DX-System	1	7.7	ng/ml	1	7.7	5
22-T1	CEA	91161	Immunological test (LEIA)	BE	BECKMAN COULTER	Beckman Unicel DX-System	2	16.1	ng/ml	1	16.1	5
22-T1	CEA	91263	Immunological test (LEIA)	BE	BECKMAN COULTER	Beckman Unicel DX-System	1	8.37	ng/ml	1	8.37	5
22-T1	CEA	91263	Immunological test (LEIA)	BE	BECKMAN COULTER	Beckman Unicel DX-System	2	17.9	ng/ml	1	17.9	5
22-T1	CEA	91323	Immunological test (EIA)	BE	BECKMAN COULTER	Beckman Access	1	8.9	ng/ml	1	8.9	5
22-T1	CEA	91323	Immunological test (EIA)	BE	BECKMAN COULTER	Beckman Access	2	18.8	ng/ml	1	18.8	5
22-T1	CEA	92094	Immunological test (LEIA)	BE	BECKMAN COULTER	Beckman Access	1	8.38	µg/l	1	8.38	5
22-T1	CEA	92094	Immunological test (LEIA)	BE	BECKMAN COULTER	Beckman Access	2	18.7	µg/l	1	18.7	5
22-T1	CEA	92214	Immunological test (CLIA)	BE	BECKMAN COULTER	Beckman: andere Geräte	1	7.8		1	7.8	5
22-T1	CEA	92214	Immunological test (CLIA)	BE	BECKMAN COULTER	Beckman: andere Geräte	2	19		1	19	5
22-T1	CEA	92316	Immunological test (LEIA)	BE	BECKMAN COULTER	Beckman Unicel DX-System	1	7.52	µg/l	1	7.52	5
22-T1	CEA	92316	Immunological test (LEIA)	BE	BECKMAN COULTER	Beckman Unicel DX-System	2	16.5	µg/l	1	16.5	5
22-T1	CEA	92334	Immunological test (LEIA)	BE	BECKMAN COULTER	Beckman Access	1	8.65	µg/l	1	8.65	5
22-T1	CEA	92334	Immunological test (LEIA)	BE	BECKMAN COULTER	Beckman Access	2	18.3	µg/l	1	18.3	5
22-T1	CEA	93369	Immunological test (CLIA)	BE	BECKMAN COULTER	Beckman Unicel DX-System	1	8.05	ng/ml	1	8.05	5
22-T1	CEA	93369	Immunological test (CLIA)	BE	BECKMAN COULTER	Beckman Unicel DX-System	2	18.5	ng/ml	1	18.5	5
22-T1	CEA	94755	Immunological test (CLIA)	BE	BECKMAN COULTER	Beckman Unicel DX-System	1	8.5	ng/ml	1	8.5	5
22-T1	CEA	94755	Immunological test (CLIA)	BE	BECKMAN COULTER	Beckman Unicel DX-System	2	18.5	ng/ml	1	18.5	5
22-T1	CEA	96444	Immunological test (CLIA)	BE	BECKMAN COULTER	Beckman Unicel DX-System	1	8.41	ng/ml	1	8.41	5
22-T1	CEA	96444	Immunological test (CLIA)	BE	BECKMAN COULTER	Beckman Unicel DX-System	2	17.1	ng/ml	1	17.1	5
22-T1	CEA	98040	Immunological test (LEIA)	BE	BECKMAN COULTER	Beckman: andere Geräte	1	8.63	ng/ml	1	8.63	5
22-T1	CEA	98040	Immunological test (LEIA)	BE	BECKMAN COULTER	Beckman: andere Geräte	2	17.5	ng/ml	1	17.5	5
22-T1	CEA	147894	Immunological test (LEIA)	BE	BECKMAN COULTER	Beckman Access	1	7.93	ng/ml	1	7.93	5
22-T1	CEA	147894	Immunological test (LEIA)	BE	BECKMAN COULTER	Beckman Access	2	17.3	ng/ml	1	17.3	5
22-T1	CEA	1341	Immunological test (LIA)	SI	SIEMENS (Bayer Health)	Siemens (Bayer Healthcare) Centaur	1	6.9	ng/ml	1	6.9	5
22-T1	CEA	1341	Immunological test (LIA)	SI	SIEMENS (Bayer Health)	Siemens (Bayer Healthcare) Centaur	2	16	ng/ml	1	16	5
22-T1	CEA	1410	Immunological test (CLIA)	SI	SIEMENS (Bayer Health)	Siemens (Bayer Healthcare) Centaur	1	7.6	ng/ml	1	7.6	5
22-T1	CEA	1410	Immunological test (CLIA)	SI	SIEMENS (Bayer Health)	Siemens (Bayer Healthcare) Centaur	2	16.3	ng/ml	1	16.3	5
22-T1	CEA	1536	Immunological test (CLIA)	SI	SIEMENS (Bayer Health)	Siemens (Bayer Healthcare) Centaur	1	7.3	ng/ml	1	7.3	5
22-T1	CEA	1536	Immunological test (CLIA)	SI	SIEMENS (Bayer Health)	Siemens (Bayer Healthcare) Centaur	2	16	ng/ml	1	16	5
22-T1	CEA	1929	Immunological test (CLIA)	SI	SIEMENS HEALTHINEERS	Siemens: Atellica IM	1	7.5	ng/ml	1	7.5	5
22-T1	CEA	1929	Immunological test (CLIA)	SI	SIEMENS HEALTHINEERS	Siemens: Atellica IM	2	16	ng/ml	1	16	5
22-T1	CEA	2367	Immunological test (CLIA)	SI	SIEMENS (Bayer Health)	Siemens: Atellica IM	1	7.1	ng/ml	1	7.1	5
22-T1	CEA	2367	Immunological test (CLIA)	SI	SIEMENS (Bayer Health)	Siemens: Atellica IM	2	15.6	ng/ml	1	15.6	5
22-T1	CEA	3684	Immunological test (LIA)	SI	SIEMENS (Bayer Health)	Siemens (Bayer Healthcare) Centaur	1	7.58	ng/ml	1	7.58	5
22-T1	CEA	3684	Immunological test (LIA)	SI	SIEMENS (Bayer Health)	Siemens (Bayer Healthcare) Centaur	2	16	ng/ml	1	16	5
22-T1	CEA	4578	Immunological test (CLIA)	SI	SIEMENS (Bayer Health)	Siemens (Bayer Healthcare) Centaur	1	7.71	µg/l	1	7.71	5
22-T1	CEA	4578	Immunological test (CLIA)	SI	SIEMENS (Bayer Health)	Siemens (Bayer Healthcare) Centaur	2	15.8	µg/l	1	15.8	5
22-T1	CEA	4887	Immunological test (CLIA)	others	DIASORIN	Diasorin Liaison XL	1	7.7	ng/ml	1	7.7	5
22-T1	CEA	4887	Immunological test (CLIA)	others	DIASORIN	Diasorin Liaison XL	2	16.6	ng/ml	1	16.6	5
22-T1	CEA	5439	Immunological test (CLIA)	SI	SIEMENS (Bayer Health)	Siemens (Bayer Healthcare) Centaur	1	7.89	ng/ml	1	7.89	5
22-T1	CEA	5439	Immunological test (CLIA)	SI	SIEMENS (Bayer Health)	Siemens (Bayer Healthcare) Centaur	2	15.8	ng/ml	1	15.8	5
22-T1	CEA	8190	Immunological test (CLIA)	SI	SIEMENS HEALTHINEERS	Siemens: Atellica IM	1	7.98	ng/ml	1	7.98	5
22-T1	CEA	8190	Immunological test (CLIA)	SI	SIEMENS HEALTHINEERS	Siemens: Atellica IM	2	17.7	ng/ml	1	17.7	5
22-T1	CEA	17238	Immunological test (CLIA)	SI	SIEMENS (Bayer Health)	Siemens (Bayer Healthcare) Centaur	1	6.22	µg/l	1	6.22	5
22-T1	CEA	17238	Immunological test (CLIA)	SI	SIEMENS (Bayer Health)	Siemens (Bayer Healthcare) Centaur	2	14.5	µg/l	1	14.5	5	jmp (BG)
22-T1	CEA	17592	Immunological test (CLIA)	SI	SIEMENS HEALTHINEERS	Siemens Advia Centaur XP	1	6.86	ng/ml	1	6.86	5
22-T1	CEA	17592	Immunological test (CLIA)	SI	SIEMENS HEALTHINEERS	Siemens Advia Centaur XP	2	14.5	ng/ml	1	14.5	5
22-T1	CEA	18525	Immunological test (CLIA)	others	DIASORIN	Diasorin Liaison	1	6.96	µg/l	1	6.96	5
22-T1	CEA	18525	Immunological test (CLIA)	others	DIASORIN	Diasorin Liaison	2	14.4	µg/l	1	14.4	5
22-T1	CEA	24387	Immunological test (EIA with luminescence detection)	SI	SIEMENS HEALTHINEERS	Siemens: Atellica IM	1	7.9	µg/l	1	7.9	5
22-T1	CEA	24387	Immunological test (EIA with luminescence detection)	SI	SIEMENS HEALTHINEERS	Siemens: Atellica IM	2	17.5	µg/l	1	17.5	5
22-T1	CEA	24621	Immunological test (CLIA)	SI	SIEMENS (Bayer Health)	Siemens: Atellica IM	1	6.63	ng/ml	1	6.63	5
22-T1	CEA	24621	Immunological test (CLIA)	SI	SIEMENS (Bayer Health)	Siemens: Atellica IM	2	15.5	ng/ml	1	15.5	5
22-T1	CEA	25146	Immunological test (CLIA)	SI	SIEMENS (Bayer Health)	Siemens (Bayer Healthcare) Centaur	1	7	ng/ml	1	7	5
22-T1	CEA	25146	Immunological test (CLIA)	SI	SIEMENS (Bayer Health)	Siemens (Bayer Healthcare) Centaur	2	15.7	ng/ml	1	15.7	5
22-T1	CEA	26220	Immunological test (LIA)	SI	SIEMENS (Bayer Health)	Siemens (Bayer Healthcare) Centaur	1	7.7		1	7.7	5
22-T1	CEA	26220	Immunological test (LIA)	SI	SIEMENS (Bayer Health)	Siemens (Bayer Healthcare) Centaur	2	17		1	17	5
22-T1	CEA	89466	Immunological test (CLIA)	others	DIASORIN	Diasorin Liaison XL	1	7.92	µg/l	1	7.92	5
22-T1	CEA	89466	Immunological test (CLIA)	others	DIASORIN	Diasorin Liaison XL	2	16.8	µg/l	1	16.8	5
22-T1	CEA	90984	Immunological test (CLIA)	SI	SIEMENS (Bayer Health)	Siemens (Bayer Healthcare) Centaur	1	7.97	ng/ml	1	7.97	5
22-T1	CEA	90984	Immunological test (CLIA)	SI	SIEMENS (Bayer Health)	Siemens (Bayer Healthcare) Centaur	2	17.8	ng/ml	1	17.8	5
22-T1	CEA	91191	Immunological test (ECLIA)	SI	SIEMENS HEALTHINEERS	Siemens: Atellica IM	1	7.6	ng/ml	1	7.6	5
22-T1	CEA	91191	Immunological test (ECLIA)	SI	SIEMENS HEALTHINEERS	Siemens: Atellica IM	2	16.8	ng/ml	1	16.8	5
22-T1	CEA	92694	Immunological test (CLIA)	SI	SIEMENS HEALTHINEERS	Siemens: Atellica IM	1	7.3	ng/ml	1	7.3	5
22-T1	CEA	92694	Immunological test (CLIA)	SI	SIEMENS HEALTHINEERS	Siemens: Atellica IM	2	16.6	ng/ml	1	16.6	5
22-T1	CEA	92838	Immunological test (LIA)	others	DIASORIN	Diasorin Liaison XL	1	7.97	µg/l	1	7.97	5
22-T1	CEA	92838	Immunological test (LIA)	others	DIASORIN	Diasorin Liaison XL	2	18.1	µg/l	1	18.1	5
22-T1	CEA	99231	Immunological test (CLIA)	SI	SIEMENS HEALTHINEERS	Siemens: Atellica IM	1	7.32	ng/ml	1	7.32	5
22-T1	CEA	99231	Immunological test (CLIA)	SI	SIEMENS HEALTHINEERS	Siemens: Atellica IM	2	16.4	ng/ml	1	16.4	5
22-T1	CEA	155160	Immunological test (CLIA)	SI	SIEMENS HEALTHINEERS	Siemens: Atellica IM	1	6.96	µg/l	1	6.96	5
22-T1	CEA	155160	Immunological test (CLIA)	SI	SIEMENS HEALTHINEERS	Siemens: Atellica IM	2	15.6	µg/l	1	15.6	5
22-T1	CEA	5529	Immunological test (LEIA)	SI	SIEMENS (DPC Biermann)	Siemens (DPC Biermann) Immulite	1	7.45	ng/ml	1	7.45	5
22-T1	CEA	5529	Immunological test (LEIA)	SI	SIEMENS (DPC Biermann)	Siemens (DPC Biermann) Immulite	2	16	ng/ml	1	16	5
22-T1	CEA	5862	Immunological test (LIA)	SI	SIEMENS (DPC Biermann)	Siemens (Bayer Healthcare) Centaur	1	8.52	ng/ml	1	8.52	5
22-T1	CEA	5862	Immunological test (LIA)	SI	SIEMENS (DPC Biermann)	Siemens (Bayer Healthcare) Centaur	2	17.8	ng/ml	1	17.8	5
22-T1	CEA	21873	Immunological test (LEIA)	SI	SIEMENS (DPC Biermann)	Siemens (DPC Biermann) Immulite 2000	1	8.34	ng/ml	1	8.34	5
22-T1	CEA	21873	Immunological test (LEIA)	SI	SIEMENS (DPC Biermann)	Siemens (DPC Biermann) Immulite 2000	2	18.7	ng/ml	1	18.7	5
22-T1	CEA	25389	Immunological test (LEIA)	SI	SIEMENS (DPC Biermann)	Siemens (DPC Biermann) Immulite 2000	1	1.83	ng/ml	1	1.83	5	laboratory error
22-T1	CEA	25389	Immunological test (LEIA)	SI	SIEMENS (DPC Biermann)	Siemens (DPC Biermann) Immulite 2000	2	2.58	ng/ml	1	2.58	5	laboratory error
22-T1	CEA	25578	Immunological test (CLIA)	SI	SIEMENS (DPC Biermann)	Siemens (DPC Biermann) Immulite 2000	1	8.22	ng/ml	1	8.22	5
22-T1	CEA	25578	Immunological test (CLIA)	SI	SIEMENS (DPC Biermann)	Siemens (DPC Biermann) Immulite 2000	2	18.3	ng/ml	1	18.3	5
22-T1	CEA	90903	Immunological test (CLIA)	SI	SIEMENS (DPC Biermann)	Siemens (DPC Biermann) Immulite	1	8.28	ng/ml	1	8.28	5
22-T1	CEA	90903	Immunological test (CLIA)	SI	SIEMENS (DPC Biermann)	Siemens (DPC Biermann) Immulite	2	15.5	ng/ml	1	15.5	5
22-T1	CEA	128706	Immunological test (LEIA)	SI	SIEMENS (DPC Biermann)	Siemens (DPC Biermann) Immulite 2000	1	7.09	ng/ml	1	7.09	5
22-T1	CEA	128706	Immunological test (LEIA)	SI	SIEMENS (DPC Biermann)	Siemens (DPC Biermann) Immulite 2000	2	16.4	ng/ml	1	16.4	5
22-T1	CEA	201708	Immunological test (LEIA)	SI	SIEMENS (DPC Biermann)	Siemens (DPC Biermann) Immulite 2000	1	7.4	ng/ml	1	7.4	5
22-T1	CEA	201708	Immunological test (LEIA)	SI	SIEMENS (DPC Biermann)	Siemens (DPC Biermann) Immulite 2000	2	17.1	ng/ml	1	17.1	5
22-T1	CEA	921	Immunological test (ECLIA)	RO	ROCHE DIAGNOSTICS	Roche Cobas (8000) System (e801)	1	7.21	µg/l	1	7.21	5
22-T1	CEA	921	Immunological test (ECLIA)	RO	ROCHE DIAGNOSTICS	Roche Cobas (8000) System (e801)	2	15.1	µg/l	1	15.1	5
22-T1	CEA	1143	Immunological test (ECLIA)	RO	ROCHE DIAGNOSTICS	Roche Cobas (6000) System (c501/502/e601)	1	6.5		1	6.5	5
22-T1	CEA	1143	Immunological test (ECLIA)	RO	ROCHE DIAGNOSTICS	Roche Cobas (6000) System (c501/502/e601)	2	13.2		1	13.2	5
22-T1	CEA	1161	Immunological test (ECLIA)	RO	ROCHE DIAGNOSTICS	Roche Cobas (8000) System (e801)	1	6.7	µg/l	1	6.7	5
22-T1	CEA	1161	Immunological test (ECLIA)	RO	ROCHE DIAGNOSTICS	Roche Cobas (8000) System (e801)	2	13.6	µg/l	1	13.6	5
22-T1	CEA	1269	Immunological test (ECLIA)	RO	ROCHE DIAGNOSTICS	Roche Cobas (8000) System (e801)	1	7.04	ng/ml	1	7.04	5
22-T1	CEA	1269	Immunological test (ECLIA)	RO	ROCHE DIAGNOSTICS	Roche Cobas (8000) System (e801)	2	14.5	ng/ml	1	14.5	5
22-T1	CEA	1272	Immunological test (ECLIA)	RO	ROCHE DIAGNOSTICS	Roche Cobas (6000) System (c501/502/e601)	1	7	ng/ml	1	7	5
22-T1	CEA	1272	Immunological test (ECLIA)	RO	ROCHE DIAGNOSTICS	Roche Cobas (6000) System (c501/502/e601)	2	14	ng/ml	1	14	5
22-T1	CEA	1449	Immunological test (ECLIA)	RO	ROCHE DIAGNOSTICS	Roche Cobas e411	1	7.34	ng/ml	1	7.34	5
22-T1	CEA	1449	Immunological test (ECLIA)	RO	ROCHE DIAGNOSTICS	Roche Cobas e411	2	14.4	ng/ml	1	14.4	5
22-T1	CEA	1515	Immunological test (ECLIA)	RO	ROCHE DIAGNOSTICS	Roche Cobas (6000) System (c501/502/e601)	1	6.7	ng/ml	1	6.7	5
22-T1	CEA	1515	Immunological test (ECLIA)	RO	ROCHE DIAGNOSTICS	Roche Cobas (6000) System (c501/502/e601)	2	13.5	ng/ml	1	13.5	5
22-T1	CEA	1542	Immunological test (ECLIA)	RO	ROCHE DIAGNOSTICS	Roche Cobas (6000) System (c501/502/e601)	1	7.01	ng/ml	1	7.01	5
22-T1	CEA	1542	Immunological test (ECLIA)	RO	ROCHE DIAGNOSTICS	Roche Cobas (6000) System (c501/502/e601)	2	14.1	ng/ml	1	14.1	5
22-T1	CEA	1572	Immunological test (ECLIA)	RO	ROCHE DIAGNOSTICS	Roche Cobas (6000) System (c501/502/e601)	1	6.9	ng/ml	1	6.9	5
22-T1	CEA	1572	Immunological test (ECLIA)	RO	ROCHE DIAGNOSTICS	Roche Cobas (6000) System (c501/502/e601)	2	13.6	ng/ml	1	13.6	5
22-T1	CEA	1578	Immunological test (ECLIA)	RO	ROCHE DIAGNOSTICS	Roche Cobas (6000) System (c501/502/e601)	1	6.7	ng/ml	1	6.7	5
22-T1	CEA	1578	Immunological test (ECLIA)	RO	ROCHE DIAGNOSTICS	Roche Cobas (6000) System (c501/502/e601)	2	13.3	ng/ml	1	13.3	5
22-T1	CEA	1803	Immunological test (ECLIA)	RO	ROCHE DIAGNOSTICS	Roche Cobas e411	1	7.3	ng/ml	1	7.3	5
22-T1	CEA	1803	Immunological test (ECLIA)	RO	ROCHE DIAGNOSTICS	Roche Cobas e411	2	13.6	ng/ml	1	13.6	5
22-T1	CEA	1806	Immunological test (ECLIA)	RO	ROCHE DIAGNOSTICS	Roche Cobas (6000) System (c501/502/e601)	1	6.8	ng/ml	1	6.8	5
22-T1	CEA	1806	Immunological test (ECLIA)	RO	ROCHE DIAGNOSTICS	Roche Cobas (6000) System (c501/502/e601)	2	13.4	ng/ml	1	13.4	5
22-T1	CEA	2166	Immunological test (ECLIA)	RO	ROCHE DIAGNOSTICS	Roche Cobas (6000) System (c501/502/e601)	1	7	ng/ml	1	7	5
22-T1	CEA	2166	Immunological test (ECLIA)	RO	ROCHE DIAGNOSTICS	Roche Cobas (6000) System (c501/502/e601)	2	14	ng/ml	1	14	5
22-T1	CEA	2298	Immunological test (ECLIA)	RO	ROCHE DIAGNOSTICS	Roche Elecsys-Systeme/Cobas e602	1	6.5	ng/ml	1	6.5	5
22-T1	CEA	2298	Immunological test (ECLIA)	RO	ROCHE DIAGNOSTICS	Roche Elecsys-Systeme/Cobas e602	2	12.9	ng/ml	1	12.9	5
22-T1	CEA	2433	Immunological test (MEIA)	RO	ROCHE DIAGNOSTICS	Roche Cobas e411	1	7.41	ng/ml	1	7.41	5
22-T1	CEA	2433	Immunological test (MEIA)	RO	ROCHE DIAGNOSTICS	Roche Cobas e411	2	14.3	ng/ml	1	14.3	5
22-T1	CEA	2505	Immunological test (ECLIA)	RO	ROCHE DIAGNOSTICS	Roche Cobas (6000) System (c501/502/e601)	1	6.81	µg/l	1	6.81	5
22-T1	CEA	2505	Immunological test (ECLIA)	RO	ROCHE DIAGNOSTICS	Roche Cobas (6000) System (c501/502/e601)	2	13.6	µg/l	1	13.6	5
22-T1	CEA	2529	Immunological test (ECLIA)	RO	ROCHE DIAGNOSTICS	Roche Cobas (8000) System (e801)	1	6.83	µg/l	1	6.83	5
22-T1	CEA	2529	Immunological test (ECLIA)	RO	ROCHE DIAGNOSTICS	Roche Cobas (8000) System (e801)	2	13.9	µg/l	1	13.9	5
22-T1	CEA	2973	Immunological test (ECLIA)	RO	ROCHE DIAGNOSTICS	Roche Cobas (8000) System (e801)	1	7.3		1	7.3	5
22-T1	CEA	2973	Immunological test (ECLIA)	RO	ROCHE DIAGNOSTICS	Roche Cobas (8000) System (e801)	2	14.7		1	14.7	5
22-T1	CEA	3303	Immunological test (ECLIA)	RO	ROCHE DIAGNOSTICS	Roche Cobas (8000) System (e801)	1	7.63	ng/ml	1	7.63	5
22-T1	CEA	3303	Immunological test (ECLIA)	RO	ROCHE DIAGNOSTICS	Roche Cobas (8000) System (e801)	2	15.4	ng/ml	1	15.4	5
22-T1	CEA	3546	Immunological test (ECLIA)	RO	ROCHE DIAGNOSTICS	Roche Cobas (6000) System (c501/502/e601)	1	6.92	ng/ml	1	6.92	5
22-T1	CEA	3546	Immunological test (ECLIA)	RO	ROCHE DIAGNOSTICS	Roche Cobas (6000) System (c501/502/e601)	2	13.4	ng/ml	1	13.4	5
22-T1	CEA	3570	Immunological test (ECLIA)	RO	ROCHE DIAGNOSTICS	Roche Cobas (8000) System (e801)	1	7.1	ng/ml	1	7.1	5
22-T1	CEA	3570	Immunological test (ECLIA)	RO	ROCHE DIAGNOSTICS	Roche Cobas (8000) System (e801)	2	14.8	ng/ml	1	14.8	5
22-T1	CEA	3582	Immunological test (ECLIA)	RO	ROCHE DIAGNOSTICS	Roche Elecsys-Systeme/Cobas e602	1	7	ng/ml	1	7	5
22-T1	CEA	3582	Immunological test (ECLIA)	RO	ROCHE DIAGNOSTICS	Roche Elecsys-Systeme/Cobas e602	2	14	ng/ml	1	14	5
22-T1	CEA	3669	Immunological test (ECLIA)	RO	ROCHE DIAGNOSTICS	Roche Cobas (8000) System (e801)	1	7.16	µg/l	1	7.16	5
22-T1	CEA	3669	Immunological test (ECLIA)	RO	ROCHE DIAGNOSTICS	Roche Cobas (8000) System (e801)	2	14.8	µg/l	1	14.8	5
22-T1	CEA	3972	Immunological test (ECLIA)	RO	ROCHE DIAGNOSTICS	Roche Cobas (6000) System (c501/502/e601)	1	6.9	µg/l	1	6.9	5
22-T1	CEA	3972	Immunological test (ECLIA)	RO	ROCHE DIAGNOSTICS	Roche Cobas (6000) System (c501/502/e601)	2	13.5	µg/l	1	13.5	5
22-T1	CEA	4302	Immunological test (ECLIA)	RO	ROCHE DIAGNOSTICS	Roche Cobas (8000) System (c701/702)	1	6.8	ng/ml	1	6.8	5
22-T1	CEA	4302	Immunological test (ECLIA)	RO	ROCHE DIAGNOSTICS	Roche Cobas (8000) System (c701/702)	2	13.9	ng/ml	1	13.9	5
22-T1	CEA	4344	Immunological test (ECLIA)	RO	ROCHE DIAGNOSTICS	Roche Cobas (8000) System (e801)	1	7.54	ng/ml	1	7.54	5
22-T1	CEA	4344	Immunological test (ECLIA)	RO	ROCHE DIAGNOSTICS	Roche Cobas (8000) System (e801)	2	15.1	ng/ml	1	15.1	5
22-T1	CEA	4593	Immunological test (ECLIA)	RO	ROCHE DIAGNOSTICS	Roche Cobas e411	1	7.1	µg/l	1	7.1	5
22-T1	CEA	4593	Immunological test (ECLIA)	RO	ROCHE DIAGNOSTICS	Roche Cobas e411	2	14.1	µg/l	1	14.1	5
22-T1	CEA	4599	Immunological test (ECLIA)	RO	ROCHE DIAGNOSTICS	Roche Cobas (8000) System (e801)	1	6.65	µg/l	1	6.65	5
22-T1	CEA	4599	Immunological test (ECLIA)	RO	ROCHE DIAGNOSTICS	Roche Cobas (8000) System (e801)	2	13.8	µg/l	1	13.8	5
22-T1	CEA	4944	Immunological test (CLIA)	RO	ROCHE DIAGNOSTICS	Roche Cobas (6000) System (c501/502/e601)	1	6.1	ng/ml	1	6.1	5
22-T1	CEA	4944	Immunological test (CLIA)	RO	ROCHE DIAGNOSTICS	Roche Cobas (6000) System (c501/502/e601)	2	13	ng/ml	1	13	5
22-T1	CEA	5049	Immunological test (ECLIA)	RO	ROCHE DIAGNOSTICS	Roche Cobas (6000) System (c501/502/e601)	1	6.92	ng/ml	1	6.92	5
22-T1	CEA	5049	Immunological test (ECLIA)	RO	ROCHE DIAGNOSTICS	Roche Cobas (6000) System (c501/502/e601)	2	13.9	ng/ml	1	13.9	5
22-T1	CEA	5502	Immunological test (ECLIA)	RO	ROCHE DIAGNOSTICS	Roche Cobas (8000) System (e801)	1	7.33	ng/ml	1	7.33	5
22-T1	CEA	5502	Immunological test (ECLIA)	RO	ROCHE DIAGNOSTICS	Roche Cobas (8000) System (e801)	2	15.3	ng/ml	1	15.3	5
22-T1	CEA	5586	Immunological test (ECLIA)	RO	ROCHE DIAGNOSTICS	Roche Cobas (6000) System (c501/502/e601)	1	5.98	ng/ml	1	5.98	5
22-T1	CEA	5586	Immunological test (ECLIA)	RO	ROCHE DIAGNOSTICS	Roche Cobas (6000) System (c501/502/e601)	2	11.6	ng/ml	1	11.6	5	jmp
22-T1	CEA	6132	Immunological test (ECLIA)	RO	ROCHE DIAGNOSTICS	Roche Cobas (8000) System (e801)	1	7.01	ng/ml	1	7.01	5
22-T1	CEA	6132	Immunological test (ECLIA)	RO	ROCHE DIAGNOSTICS	Roche Cobas (8000) System (e801)	2	14.7	ng/ml	1	14.7	5
22-T1	CEA	6882	Immunological test (ECLIA)	RO	ROCHE DIAGNOSTICS	Roche Cobas (8000) System (c701/702)	1	7.37	ng/ml	1	7.37	5
22-T1	CEA	6882	Immunological test (ECLIA)	RO	ROCHE DIAGNOSTICS	Roche Cobas (8000) System (c701/702)	2	14.9	ng/ml	1	14.9	5
22-T1	CEA	6936	Immunological test (ECLIA)	RO	ROCHE DIAGNOSTICS	Roche Cobas (6000) System (c501/502/e601)	1	6.81	ng/ml	1	6.81	5
22-T1	CEA	6936	Immunological test (ECLIA)	RO	ROCHE DIAGNOSTICS	Roche Cobas (6000) System (c501/502/e601)	2	13.6	ng/ml	1	13.6	5
22-T1	CEA	7215	Immunological test (ECLIA)	RO	ROCHE DIAGNOSTICS	Roche Elecsys-Systeme/Cobas e602	1	6.9	µg/l	1	6.9	5
22-T1	CEA	7215	Immunological test (ECLIA)	RO	ROCHE DIAGNOSTICS	Roche Elecsys-Systeme/Cobas e602	2	14.1	µg/l	1	14.1	5
22-T1	CEA	7335	Immunological test (ECLIA)	RO	ROCHE DIAGNOSTICS	Roche Cobas (8000) System (e801)	1	6.99	ng/ml	1	6.99	5
22-T1	CEA	7335	Immunological test (ECLIA)	RO	ROCHE DIAGNOSTICS	Roche Cobas (8000) System (e801)	2	14.5	ng/ml	1	14.5	5
22-T1	CEA	7353	Immunological test (ECLIA)	RO	ROCHE DIAGNOSTICS	Roche Cobas (8000) System (e801)	1	6.6	µg/l	1	6.6	5
22-T1	CEA	7353	Immunological test (ECLIA)	RO	ROCHE DIAGNOSTICS	Roche Cobas (8000) System (e801)	2	13.9	µg/l	1	13.9	5
22-T1	CEA	7371	Immunological test (ECLIA)	RO	ROCHE DIAGNOSTICS	Roche Elecsys-Systeme/Cobas e602	1	6.9	µg/l	1	6.9	5
22-T1	CEA	7371	Immunological test (ECLIA)	RO	ROCHE DIAGNOSTICS	Roche Elecsys-Systeme/Cobas e602	2	14	µg/l	1	14	5
22-T1	CEA	7392	Immunological test (ECLIA)	RO	ROCHE DIAGNOSTICS	Roche Cobas e411	1	7.3	ng/ml	1	7.3	5
22-T1	CEA	7392	Immunological test (ECLIA)	RO	ROCHE DIAGNOSTICS	Roche Cobas e411	2	14.8	ng/ml	1	14.8	5
22-T1	CEA	8505	Immunological test (ECLIA)	RO	ROCHE DIAGNOSTICS	Roche Modular-Systeme	1	6.8	ng/ml	1	6.8	5
22-T1	CEA	8505	Immunological test (ECLIA)	RO	ROCHE DIAGNOSTICS	Roche Modular-Systeme	2	13.5	ng/ml	1	13.5	5
22-T1	CEA	9207	Immunological test (LIA)	RO	ROCHE DIAGNOSTICS	Roche Cobas (6000) System (c501/502/e601)	1	6.88	ng/ml	1	6.88	5
22-T1	CEA	9207	Immunological test (LIA)	RO	ROCHE DIAGNOSTICS	Roche Cobas (6000) System (c501/502/e601)	2	13.6	ng/ml	1	13.6	5
22-T1	CEA	9885	Immunological test (ECLIA)	RO	ROCHE DIAGNOSTICS	Roche Cobas e411	1	7.16	ng/ml	1	7.16	5
22-T1	CEA	9885	Immunological test (ECLIA)	RO	ROCHE DIAGNOSTICS	Roche Cobas e411	2	13.9	ng/ml	1	13.9	5
22-T1	CEA	10398	Immunological test (ECLIA)	RO	ROCHE DIAGNOSTICS	Roche Cobas e411	1	6.7	µg/l	1	6.7	5
22-T1	CEA	10398	Immunological test (ECLIA)	RO	ROCHE DIAGNOSTICS	Roche Cobas e411	2	13.9	µg/l	1	13.9	5
22-T1	CEA	10830	Immunological test (ECLIA)	RO	ROCHE DIAGNOSTICS	Roche Cobas (6000) System (c501/502/e601)	1	6.69	ng/ml	1	6.69	5
22-T1	CEA	10830	Immunological test (ECLIA)	RO	ROCHE DIAGNOSTICS	Roche Cobas (6000) System (c501/502/e601)	2	13.6	ng/ml	1	13.6	5
22-T1	CEA	10929	Immunological test (ECLIA)	RO	ROCHE DIAGNOSTICS	Roche Cobas (6000) System (c501/502/e601)	1	7	ng/ml	1	7	5
22-T1	CEA	10929	Immunological test (ECLIA)	RO	ROCHE DIAGNOSTICS	Roche Cobas (6000) System (c501/502/e601)	2	14.1	ng/ml	1	14.1	5
22-T1	CEA	11178	Other methods	RO	ROCHE DIAGNOSTICS	Roche Cobas e411	1	7.71	ng/ml	1	7.71	5
22-T1	CEA	11178	Other methods	RO	ROCHE DIAGNOSTICS	Roche Cobas e411	2	15.5	ng/ml	1	15.5	5
22-T1	CEA	11202	Immunological test (ECLIA)	RO	ROCHE DIAGNOSTICS	Roche Cobas (8000) System (e801)	1	6.18	ng/ml	1	6.18	5
22-T1	CEA	11202	Immunological test (ECLIA)	RO	ROCHE DIAGNOSTICS	Roche Cobas (8000) System (e801)	2	12.6	ng/ml	1	12.6	5
22-T1	CEA	11295	Immunological test (ECLIA)	RO	ROCHE DIAGNOSTICS	Roche Cobas (6000) System (c501/502/e601)	1	6.7	ng/ml	1	6.7	5
22-T1	CEA	11295	Immunological test (ECLIA)	RO	ROCHE DIAGNOSTICS	Roche Cobas (6000) System (c501/502/e601)	2	13.8	ng/ml	1	13.8	5
22-T1	CEA	11376	Immunological test (ECLIA)	RO	ROCHE DIAGNOSTICS	Roche Elecsys-Systeme/Cobas e602	1	6.7	ng/ml	1	6.7	5
22-T1	CEA	11376	Immunological test (ECLIA)	RO	ROCHE DIAGNOSTICS	Roche Elecsys-Systeme/Cobas e602	2	13.1	ng/ml	1	13.1	5
22-T1	CEA	11382	Immunological test (ECLIA)	RO	ROCHE DIAGNOSTICS	Roche Elecsys-Systeme/Cobas e602	1	7.38	ng/ml	1	7.38	5
22-T1	CEA	11382	Immunological test (ECLIA)	RO	ROCHE DIAGNOSTICS	Roche Elecsys-Systeme/Cobas e602	2	14.1	ng/ml	1	14.1	5
22-T1	CEA	12129	Immunological test (ECLIA)	RO	ROCHE DIAGNOSTICS	Roche Cobas (6000) System (c501/502/e601)	1	6.8	ng/ml	1	6.8	5
22-T1	CEA	12129	Immunological test (ECLIA)	RO	ROCHE DIAGNOSTICS	Roche Cobas (6000) System (c501/502/e601)	2	13.4	ng/ml	1	13.4	5
22-T1	CEA	12183		RO	ROCHE DIAGNOSTICS		1	6.71	ng/ml	1	6.71	5
22-T1	CEA	12183		RO	ROCHE DIAGNOSTICS		2	13.6	ng/ml	1	13.6	5
22-T1	CEA	12321	Immunological test (ECLIA)	RO	ROCHE DIAGNOSTICS	Roche Cobas (8000) System (e801)	1	6.89	ng/ml	1	6.89	5
22-T1	CEA	12321	Immunological test (ECLIA)	RO	ROCHE DIAGNOSTICS	Roche Cobas (8000) System (e801)	2	13.9	ng/ml	1	13.9	5
22-T1	CEA	12489	Immunological test (ECLIA)	RO	ROCHE DIAGNOSTICS	Roche Cobas (8000) System (e801)	1	7.08	ng/ml	1	7.08	5
22-T1	CEA	12489	Immunological test (ECLIA)	RO	ROCHE DIAGNOSTICS	Roche Cobas (8000) System (e801)	2	14.4	ng/ml	1	14.4	5
22-T1	CEA	12510	Immunological test (ECLIA)	RO	ROCHE DIAGNOSTICS	Roche Cobas (8000) System (e801)	1	6.66	ng/ml	1	6.66	5
22-T1	CEA	12510	Immunological test (ECLIA)	RO	ROCHE DIAGNOSTICS	Roche Cobas (8000) System (e801)	2	14	ng/ml	1	14	5
22-T1	CEA	12831	Immunological test (ECLIA)	RO	ROCHE DIAGNOSTICS	Roche Cobas (6000) System (c501/502/e601)	1	6.9	ng/ml	1	6.9	5
22-T1	CEA	12831	Immunological test (ECLIA)	RO	ROCHE DIAGNOSTICS	Roche Cobas (6000) System (c501/502/e601)	2	13.6	ng/ml	1	13.6	5
22-T1	CEA	12897	Immunological test (ECLIA)	RO	ROCHE DIAGNOSTICS	Roche Modular-Systeme	1	6.3	ng/ml	1	6.3	5
22-T1	CEA	12897	Immunological test (ECLIA)	RO	ROCHE DIAGNOSTICS	Roche Modular-Systeme	2	12.7	ng/ml	1	12.7	5
22-T1	CEA	12996	Immunological test (ECLIA)	RO	ROCHE DIAGNOSTICS	Roche Cobas (8000) System (e801)	1	7	µg/l	1	7	5
22-T1	CEA	12996	Immunological test (ECLIA)	RO	ROCHE DIAGNOSTICS	Roche Cobas (8000) System (e801)	2	14.8	µg/l	1	14.8	5
22-T1	CEA	13527	Immunological test (ECLIA)	RO	ROCHE DIAGNOSTICS	Roche Cobas (6000) System (c501/502/e601)	1	6.99	ng/ml	1	6.99	5
22-T1	CEA	13527	Immunological test (ECLIA)	RO	ROCHE DIAGNOSTICS	Roche Cobas (6000) System (c501/502/e601)	2	14	ng/ml	1	14	5
22-T1	CEA	13533	Immunological test (ECLIA)	RO	ROCHE DIAGNOSTICS	Roche Cobas (6000) System (c501/502/e601)	1	6.8	ng/ml	1	6.8	5
22-T1	CEA	13533	Immunological test (ECLIA)	RO	ROCHE DIAGNOSTICS	Roche Cobas (6000) System (c501/502/e601)	2	13.8	ng/ml	1	13.8	5
22-T1	CEA	13833	Immunological test (CLIA)	RO	ROCHE DIAGNOSTICS	Roche Cobas (6000) System (c501/502/e601)	1	6.57	ng/ml	1	6.57	5
22-T1	CEA	13833	Immunological test (CLIA)	RO	ROCHE DIAGNOSTICS	Roche Cobas (6000) System (c501/502/e601)	2	13.2	ng/ml	1	13.2	5
22-T1	CEA	14184	Immunological test (ECLIA)	RO	ROCHE DIAGNOSTICS	Roche Modular-Systeme	1	6.69	ng/ml	1	6.69	5
22-T1	CEA	14184	Immunological test (ECLIA)	RO	ROCHE DIAGNOSTICS	Roche Modular-Systeme	2	13.3	ng/ml	1	13.3	5
22-T1	CEA	14307	Immunological test (ECLIA)	RO	ROCHE DIAGNOSTICS	Roche Cobas (8000) System (e801)	1	7.3	ng/ml	1	7.3	5
22-T1	CEA	14307	Immunological test (ECLIA)	RO	ROCHE DIAGNOSTICS	Roche Cobas (8000) System (e801)	2	14.9	ng/ml	1	14.9	5
22-T1	CEA	14481	Immunological test (ECLIA)	RO	ROCHE DIAGNOSTICS	Roche Cobas e411	1	7.45	ng/ml	1	7.45	5
22-T1	CEA	14481	Immunological test (ECLIA)	RO	ROCHE DIAGNOSTICS	Roche Cobas e411	2	14.6	ng/ml	1	14.6	5
22-T1	CEA	14844	Immunological test (ECLIA)	RO	ROCHE DIAGNOSTICS	Roche Cobas (6000) System (c501/502/e601)	1	6.66	ng/ml	1	6.66	5
22-T1	CEA	14844	Immunological test (ECLIA)	RO	ROCHE DIAGNOSTICS	Roche Cobas (6000) System (c501/502/e601)	2	13.5	ng/ml	1	13.5	5
22-T1	CEA	14862	Immunological test (ECLIA)	RO	ROCHE DIAGNOSTICS	Roche Elecsys-Systeme/Cobas e602	1	7.2	ng/ml	1	7.2	5
22-T1	CEA	14862	Immunological test (ECLIA)	RO	ROCHE DIAGNOSTICS	Roche Elecsys-Systeme/Cobas e602	2	13.4	ng/ml	1	13.4	5
22-T1	CEA	15093	Immunological test (ECLIA)	RO	ROCHE DIAGNOSTICS	Roche Elecsys-Systeme/Cobas e602	1	7.08	ng/ml	1	7.08	5
22-T1	CEA	15093	Immunological test (ECLIA)	RO	ROCHE DIAGNOSTICS	Roche Elecsys-Systeme/Cobas e602	2	13.8	ng/ml	1	13.8	5
22-T1	CEA	15306	Immunological test (ECLIA)	RO	ROCHE DIAGNOSTICS	Roche Cobas (8000) System (e801)	1	7	µg/l	1	7	5
22-T1	CEA	15306	Immunological test (ECLIA)	RO	ROCHE DIAGNOSTICS	Roche Cobas (8000) System (e801)	2	14.3	µg/l	1	14.3	5
22-T1	CEA	15636	Immunological test (CLIA)	RO	ROCHE DIAGNOSTICS	Roche Elecsys-Systeme/Cobas e602	1	6.6	ng/ml	1	6.6	5
22-T1	CEA	15636	Immunological test (CLIA)	RO	ROCHE DIAGNOSTICS	Roche Elecsys-Systeme/Cobas e602	2	13.2	ng/ml	1	13.2	5
22-T1	CEA	15978	Immunological test (ECLIA)	RO	ROCHE DIAGNOSTICS	Roche Cobas (6000) System (c501/502/e601)	1	6.5	ng/ml	1	6.5	5
22-T1	CEA	15978	Immunological test (ECLIA)	RO	ROCHE DIAGNOSTICS	Roche Cobas (6000) System (c501/502/e601)	2	13.1	ng/ml	1	13.1	5
22-T1	CEA	16821	Immunological test (ECLIA)	RO	ROCHE DIAGNOSTICS	Roche Cobas (8000) System (e801)	1	6.9	ng/ml	1	6.9	5
22-T1	CEA	16821	Immunological test (ECLIA)	RO	ROCHE DIAGNOSTICS	Roche Cobas (8000) System (e801)	2	13.9	ng/ml	1	13.9	5
22-T1	CEA	17205	Immunological test (ECLIA)	RO	ROCHE DIAGNOSTICS	Roche Elecsys-Systeme/Cobas e602	1	6.7	ng/ml	1	6.7	5
22-T1	CEA	17205	Immunological test (ECLIA)	RO	ROCHE DIAGNOSTICS	Roche Elecsys-Systeme/Cobas e602	2	13.4	ng/ml	1	13.4	5
22-T1	CEA	17280	Immunological test (ECLIA)	RO	ROCHE DIAGNOSTICS	Roche Elecsys-Systeme/Cobas e602	1	7.08	ng/ml	1	7.08	5
22-T1	CEA	17280	Immunological test (ECLIA)	RO	ROCHE DIAGNOSTICS	Roche Elecsys-Systeme/Cobas e602	2	13.8	ng/ml	1	13.8	5
22-T1	CEA	17376	Immunological test (ECLIA)	RO	ROCHE DIAGNOSTICS	Roche Cobas (6000) System (c501/502/e601)	1	7.93	ng/ml	1	7.93	5
22-T1	CEA	17376	Immunological test (ECLIA)	RO	ROCHE DIAGNOSTICS	Roche Cobas (6000) System (c501/502/e601)	2	15.6	ng/ml	1	15.6	5
22-T1	CEA	17658	Immunological test (ECLIA)	RO	ROCHE DIAGNOSTICS	Roche Elecsys-Systeme/Cobas e602	1	6.5	µg/l	1	6.5	5
22-T1	CEA	17658	Immunological test (ECLIA)	RO	ROCHE DIAGNOSTICS	Roche Elecsys-Systeme/Cobas e602	2	13	µg/l	1	13	5
22-T1	CEA	17766	Immunological test (ECLIA)	RO	ROCHE DIAGNOSTICS	Roche Cobas (6000) System (c501/502/e601)	1	6.7	ng/ml	1	6.7	5
22-T1	CEA	17766	Immunological test (ECLIA)	RO	ROCHE DIAGNOSTICS	Roche Cobas (6000) System (c501/502/e601)	2	13.2	ng/ml	1	13.2	5
22-T1	CEA	18861	Immunological test (ECLIA)	RO	ROCHE DIAGNOSTICS	Roche Cobas (8000) System (e801)	1	6.9	ng/ml	1	6.9	5
22-T1	CEA	18861	Immunological test (ECLIA)	RO	ROCHE DIAGNOSTICS	Roche Cobas (8000) System (e801)	2	14	ng/ml	1	14	5
22-T1	CEA	19098	Immunological test (ECLIA)	RO	ROCHE DIAGNOSTICS	Roche Cobas (8000) System (e801)	1	7.21	µg/l	1	7.21	5
22-T1	CEA	19098	Immunological test (ECLIA)	RO	ROCHE DIAGNOSTICS	Roche Cobas (8000) System (e801)	2	14.8	µg/l	1	14.8	5
22-T1	CEA	19101	Immunological test (ECLIA)	RO	ROCHE DIAGNOSTICS	Roche Cobas (6000) System (c501/502/e601)	1	5.9		1	5.9	5	jmp
22-T1	CEA	19101	Immunological test (ECLIA)	RO	ROCHE DIAGNOSTICS	Roche Cobas (6000) System (c501/502/e601)	2	13		1	13	5
22-T1	CEA	19293	Immunological test (ECLIA)	RO	ROCHE DIAGNOSTICS	Roche Cobas e411	1	7.5	ng/ml	1	7.5	5
22-T1	CEA	19293	Immunological test (ECLIA)	RO	ROCHE DIAGNOSTICS	Roche Cobas e411	2	15	ng/ml	1	15	5
22-T1	CEA	19476	Immunological test (ECLIA)	RO	ROCHE DIAGNOSTICS	Roche Elecsys-Systeme/Cobas e602	1	7.18	µg/l	1	7.18	5
22-T1	CEA	19476	Immunological test (ECLIA)	RO	ROCHE DIAGNOSTICS	Roche Elecsys-Systeme/Cobas e602	2	14.9	µg/l	1	14.9	5
22-T1	CEA	19659	Immunological test (ECLIA)	RO	ROCHE DIAGNOSTICS	Roche Cobas (6000) System (c501/502/e601)	1	6.63	ng/ml	1	6.63	5
22-T1	CEA	19659	Immunological test (ECLIA)	RO	ROCHE DIAGNOSTICS	Roche Cobas (6000) System (c501/502/e601)	2	13.5	ng/ml	1	13.5	5
22-T1	CEA	19749	Immunological test (ECLIA)	RO	ROCHE DIAGNOSTICS	Roche Cobas (6000) System (c501/502/e601)	1	6.72	ng/ml	1	6.72	5
22-T1	CEA	19749	Immunological test (ECLIA)	RO	ROCHE DIAGNOSTICS	Roche Cobas (6000) System (c501/502/e601)	2	13.7	ng/ml	1	13.7	5
22-T1	CEA	19908	Immunological test (ECLIA)	RO	ROCHE DIAGNOSTICS	Roche Cobas (6000) System (c501/502/e601)	1	6.8	ng/ml	1	6.8	5
22-T1	CEA	19908	Immunological test (ECLIA)	RO	ROCHE DIAGNOSTICS	Roche Cobas (6000) System (c501/502/e601)	2	13.5	ng/ml	1	13.5	5
22-T1	CEA	21309	Immunological test (ECLIA)	RO	ROCHE DIAGNOSTICS	Roche Cobas (6000) System (c501/502/e601)	1	7.17	ng/ml	1	7.17	5
22-T1	CEA	21309	Immunological test (ECLIA)	RO	ROCHE DIAGNOSTICS	Roche Cobas (6000) System (c501/502/e601)	2	13.9	ng/ml	1	13.9	5
22-T1	CEA	21366	Immunological test (ECLIA)	RO	ROCHE DIAGNOSTICS	Roche Cobas (6000) System (c501/502/e601)	1	7.6	ng/ml	1	7.6	5
22-T1	CEA	21366	Immunological test (ECLIA)	RO	ROCHE DIAGNOSTICS	Roche Cobas (6000) System (c501/502/e601)	2	15.1	ng/ml	1	15.1	5
22-T1	CEA	21426	Immunological test (ECLIA)	RO	ROCHE DIAGNOSTICS	Roche Cobas (8000) System (e801)	1	7.2	µg/l	1	7.2	5
22-T1	CEA	21426	Immunological test (ECLIA)	RO	ROCHE DIAGNOSTICS	Roche Cobas (8000) System (e801)	2	14.6	µg/l	1	14.6	5
22-T1	CEA	21498	Immunological test (ECLIA)	RO	ROCHE DIAGNOSTICS	Roche Cobas e411	1	7.7	µg/l	1	7.7	5
22-T1	CEA	21498	Immunological test (ECLIA)	RO	ROCHE DIAGNOSTICS	Roche Cobas e411	2	15.3	µg/l	1	15.3	5
22-T1	CEA	21501	Immunological test (ECLIA)	RO	ROCHE DIAGNOSTICS	Roche Elecsys-Systeme/Cobas e602	1	6.8	ng/ml	1	6.8	5
22-T1	CEA	21501	Immunological test (ECLIA)	RO	ROCHE DIAGNOSTICS	Roche Elecsys-Systeme/Cobas e602	2	13.8	ng/ml	1	13.8	5
22-T1	CEA	21576	Immunological test (ECLIA)	RO	ROCHE DIAGNOSTICS	Roche Cobas (6000) System (c501/502/e601)	1	6.3	µg/l	1	6.3	5
22-T1	CEA	21576	Immunological test (ECLIA)	RO	ROCHE DIAGNOSTICS	Roche Cobas (6000) System (c501/502/e601)	2	12.6	µg/l	1	12.6	5
22-T1	CEA	22035	Immunological test (ECLIA)	RO	ROCHE DIAGNOSTICS	Roche Cobas (6000) System (c501/502/e601)	1	7.3	ng/ml	1	7.3	5
22-T1	CEA	22035	Immunological test (ECLIA)	RO	ROCHE DIAGNOSTICS	Roche Cobas (6000) System (c501/502/e601)	2	14.6	ng/ml	1	14.6	5
22-T1	CEA	22170	Immunological test (ECLIA)	RO	ROCHE DIAGNOSTICS	Roche Cobas (6000) System (c501/502/e601)	1	6.84	µg/l	1	6.84	5
22-T1	CEA	22170	Immunological test (ECLIA)	RO	ROCHE DIAGNOSTICS	Roche Cobas (6000) System (c501/502/e601)	2	13.7	µg/l	1	13.7	5
22-T1	CEA	22458	Immunological test (ECLIA)	RO	ROCHE DIAGNOSTICS	Roche Cobas (6000) System (c501/502/e601)	1	6.72		1	6.72	5
22-T1	CEA	22458	Immunological test (ECLIA)	RO	ROCHE DIAGNOSTICS	Roche Cobas (6000) System (c501/502/e601)	2	13.9		1	13.9	5
22-T1	CEA	22605	Immunological test (ECLIA)	RO	ROCHE DIAGNOSTICS	Roche Cobas (6000) System (c501/502/e601)	1	6.69	ng/ml	1	6.69	5
22-T1	CEA	22605	Immunological test (ECLIA)	RO	ROCHE DIAGNOSTICS	Roche Cobas (6000) System (c501/502/e601)	2	13.2	ng/ml	1	13.2	5
22-T1	CEA	23115	Immunological test (ECLIA)	RO	ROCHE DIAGNOSTICS	Roche Elecsys-Systeme/Cobas e602	1	6.9	ng/ml	1	6.9	5
22-T1	CEA	23115	Immunological test (ECLIA)	RO	ROCHE DIAGNOSTICS	Roche Elecsys-Systeme/Cobas e602	2	13.5	ng/ml	1	13.5	5
22-T1	CEA	23139	Immunological test (ECLIA)	RO	ROCHE DIAGNOSTICS	Roche Cobas (6000) System (c501/502/e601)	1	6.4	ng/ml	1	6.4	5
22-T1	CEA	23139	Immunological test (ECLIA)	RO	ROCHE DIAGNOSTICS	Roche Cobas (6000) System (c501/502/e601)	2	13	ng/ml	1	13	5
22-T1	CEA	23841	Immunological test (ECLIA)	RO	ROCHE DIAGNOSTICS	Roche Cobas (8000) System (e801)	1	6.88	ng/ml	1	6.88	5
22-T1	CEA	23841	Immunological test (ECLIA)	RO	ROCHE DIAGNOSTICS	Roche Cobas (8000) System (e801)	2	14.1	ng/ml	1	14.1	5
22-T1	CEA	24402	Immunological test (ECLIA)	RO	ROCHE DIAGNOSTICS	Roche Cobas e411	1	7.3	ng/ml	1	7.3	5
22-T1	CEA	24402	Immunological test (ECLIA)	RO	ROCHE DIAGNOSTICS	Roche Cobas e411	2	14.5	ng/ml	1	14.5	5
22-T1	CEA	24738	Immunological test (ECLIA)	RO	ROCHE DIAGNOSTICS	Roche Cobas e411	1	6.09	ng/ml	1	6.09	5
22-T1	CEA	24738	Immunological test (ECLIA)	RO	ROCHE DIAGNOSTICS	Roche Cobas e411	2	12.3	ng/ml	1	12.3	5
22-T1	CEA	25968	Immunological test (ECLIA)	RO	ROCHE DIAGNOSTICS	Roche Cobas (8000) System (e801)	1	7.3		1	7.3	5
22-T1	CEA	25968	Immunological test (ECLIA)	RO	ROCHE DIAGNOSTICS	Roche Cobas (8000) System (e801)	2	14.7		1	14.7	5
22-T1	CEA	26265	Immunological test (CLIA)	RO	ROCHE DIAGNOSTICS	Roche Cobas (6000) System (c501/502/e601)	1	6.79	ng/ml	1	6.79	5
22-T1	CEA	26265	Immunological test (CLIA)	RO	ROCHE DIAGNOSTICS	Roche Cobas (6000) System (c501/502/e601)	2	13.4	ng/ml	1	13.4	5
22-T1	CEA	26622	Immunological test (ECLIA)	RO	ROCHE DIAGNOSTICS	Roche Cobas (6000) System (c501/502/e601)	1	6.7	ng/ml	1	6.7	5
22-T1	CEA	26622	Immunological test (ECLIA)	RO	ROCHE DIAGNOSTICS	Roche Cobas (6000) System (c501/502/e601)	2	13.3	ng/ml	1	13.3	5
22-T1	CEA	26730	Immunological test (ECLIA)	RO	ROCHE DIAGNOSTICS	Roche Cobas (6000) System (c501/502/e601)	1	6.4		1	6.4	5
22-T1	CEA	26730	Immunological test (ECLIA)	RO	ROCHE DIAGNOSTICS	Roche Cobas (6000) System (c501/502/e601)	2	13.1		1	13.1	5
22-T1	CEA	26958	Immunological test (ECLIA)	RO	ROCHE DIAGNOSTICS	Roche Cobas (8000) System (e801)	1	7.3	ng/ml	1	7.3	5
22-T1	CEA	26958	Immunological test (ECLIA)	RO	ROCHE DIAGNOSTICS	Roche Cobas (8000) System (e801)	2	14.6	ng/ml	1	14.6	5
22-T1	CEA	27576	Immunological test (ECLIA)	RO	ROCHE DIAGNOSTICS	Roche Cobas (8000) System (e801)	1	7.19	µg/l	1	7.19	5
22-T1	CEA	27576	Immunological test (ECLIA)	RO	ROCHE DIAGNOSTICS	Roche Cobas (8000) System (e801)	2	14.4	µg/l	1	14.4	5
22-T1	CEA	91143	Immunological test (ECLIA)	RO	ROCHE DIAGNOSTICS	Roche Cobas (6000) System (c501/502/e601)	1	6.7	µg/l	1	6.7	5
22-T1	CEA	91143	Immunological test (ECLIA)	RO	ROCHE DIAGNOSTICS	Roche Cobas (6000) System (c501/502/e601)	2	13	µg/l	1	13	5
22-T1	CEA	91146	Immunological test (ECLIA)	RO	ROCHE DIAGNOSTICS	Roche Cobas (8000) System (e801)	1	7.44		1	7.44	5
22-T1	CEA	91146	Immunological test (ECLIA)	RO	ROCHE DIAGNOSTICS	Roche Cobas (8000) System (e801)	2	14.6		1	14.6	5
22-T1	CEA	91194	Immunological test (ECLIA)	RO	ROCHE DIAGNOSTICS	Roche Cobas e411	1	7.4	ng/ml	1	7.4	5
22-T1	CEA	91194	Immunological test (ECLIA)	RO	ROCHE DIAGNOSTICS	Roche Cobas e411	2	14.7	ng/ml	1	14.7	5
22-T1	CEA	91245	Immunological test (ECLIA)	RO	ROCHE DIAGNOSTICS	Roche Cobas (6000) System (c501/502/e601)	1	7		1	7	5
22-T1	CEA	91245	Immunological test (ECLIA)	RO	ROCHE DIAGNOSTICS	Roche Cobas (6000) System (c501/502/e601)	2	13.5		1	13.5	5
22-T1	CEA	91281	Immunological test (ECLIA)	RO	ROCHE DIAGNOSTICS	Roche Elecsys-Systeme/Cobas e602	1	7.2	ng/ml	1	7.2	5
22-T1	CEA	91281	Immunological test (ECLIA)	RO	ROCHE DIAGNOSTICS	Roche Elecsys-Systeme/Cobas e602	2	14.6	ng/ml	1	14.6	5
22-T1	CEA	91500	Immunological test (ECLIA)	RO	ROCHE DIAGNOSTICS	Roche Cobas e411	1	7.28	ng/ml	1	7.28	5
22-T1	CEA	91500	Immunological test (ECLIA)	RO	ROCHE DIAGNOSTICS	Roche Cobas e411	2	14.1	ng/ml	1	14.1	5
22-T1	CEA	92130	Immunological test (ECLIA)	RO	ROCHE DIAGNOSTICS	Roche Cobas (8000) System (e801)	1	6.8	µg/l	1	6.8	5
22-T1	CEA	92130	Immunological test (ECLIA)	RO	ROCHE DIAGNOSTICS	Roche Cobas (8000) System (e801)	2	13.6	µg/l	1	13.6	5
22-T1	CEA	92160	Immunological test (ECLIA)	RO	ROCHE DIAGNOSTICS	Roche Cobas (8000) System (e801)	1	6.8	ng/ml	1	6.8	5
22-T1	CEA	92160	Immunological test (ECLIA)	RO	ROCHE DIAGNOSTICS	Roche Cobas (8000) System (e801)	2	13.5	ng/ml	1	13.5	5
22-T1	CEA	92217	Immunological test (ECLIA)	RO	ROCHE DIAGNOSTICS	Roche Cobas (6000) System (c501/502/e601)	1	6.77	µg/l	1	6.77	5
22-T1	CEA	92217	Immunological test (ECLIA)	RO	ROCHE DIAGNOSTICS	Roche Cobas (6000) System (c501/502/e601)	2	13.4	µg/l	1	13.4	5
22-T1	CEA	92250	Immunological test (ECLIA)	RO	ROCHE DIAGNOSTICS	Roche Cobas (6000) System (c501/502/e601)	1	6.7	ng/ml	1	6.7	5
22-T1	CEA	92250	Immunological test (ECLIA)	RO	ROCHE DIAGNOSTICS	Roche Cobas (6000) System (c501/502/e601)	2	13.2	ng/ml	1	13.2	5
22-T1	CEA	92391	Immunological test (ECLIA)	RO	ROCHE DIAGNOSTICS	Roche Cobas (6000) System (c501/502/e601)	1	6.68	ng/ml	1	6.68	5
22-T1	CEA	92391	Immunological test (ECLIA)	RO	ROCHE DIAGNOSTICS	Roche Cobas (6000) System (c501/502/e601)	2	13.1	ng/ml	1	13.1	5
22-T1	CEA	92589	Immunological test (ECLIA)	RO	ROCHE DIAGNOSTICS	Roche Cobas (6000) System (c501/502/e601)	1	6.77	ng/ml	1	6.77	5
22-T1	CEA	92589	Immunological test (ECLIA)	RO	ROCHE DIAGNOSTICS	Roche Cobas (6000) System (c501/502/e601)	2	13.5	ng/ml	1	13.5	5
22-T1	CEA	92916	Immunological test (ECLIA)	RO	ROCHE DIAGNOSTICS	Roche Cobas (6000) System (c501/502/e601)	1	6.62	ng/ml	1	6.62	5
22-T1	CEA	92916	Immunological test (ECLIA)	RO	ROCHE DIAGNOSTICS	Roche Cobas (6000) System (c501/502/e601)	2	13.4	ng/ml	1	13.4	5
22-T1	CEA	92976	Immunological test (ECLIA)	RO	ROCHE DIAGNOSTICS	Roche Cobas (6000) System (c501/502/e601)	1	7.1	ng/ml	1	7.1	5
22-T1	CEA	92976	Immunological test (ECLIA)	RO	ROCHE DIAGNOSTICS	Roche Cobas (6000) System (c501/502/e601)	2	13.8	ng/ml	1	13.8	5
22-T1	CEA	94530	Immunological test (ECLIA)	RO	ROCHE DIAGNOSTICS	Roche Modular-Systeme	1	6.7	µg/l	1	6.7	5
22-T1	CEA	94530	Immunological test (ECLIA)	RO	ROCHE DIAGNOSTICS	Roche Modular-Systeme	2	13.1	µg/l	1	13.1	5
22-T1	CEA	96117	Immunological test (ECLIA)	RO	ROCHE DIAGNOSTICS	Roche Cobas (6000) System (c501/502/e601)	1	7.4	ng/ml	1	7.4	5
22-T1	CEA	96117	Immunological test (ECLIA)	RO	ROCHE DIAGNOSTICS	Roche Cobas (6000) System (c501/502/e601)	2	14.2	ng/ml	1	14.2	5
22-T1	CEA	96627	Immunological test (ECLIA)	RO	ROCHE DIAGNOSTICS	Roche: andere Geräte	1	6.68	µg/l	1	6.68	5
22-T1	CEA	96627	Immunological test (ECLIA)	RO	ROCHE DIAGNOSTICS	Roche: andere Geräte	2	13.8	µg/l	1	13.8	5
22-T1	CEA	97266	Immunological test (ECLIA)	RO	ROCHE DIAGNOSTICS	Roche Cobas e411	1	5.56	ng/ml	1	5.56	5	jmp
22-T1	CEA	97266	Immunological test (ECLIA)	RO	ROCHE DIAGNOSTICS	Roche Cobas e411	2	12.1	ng/ml	1	12.1	5
22-T1	CEA	98853	Immunological test (ECLIA)	RO	ROCHE DIAGNOSTICS	Roche Cobas (8000) System (e801)	1	7.01	µg/l	1	7.01	5
22-T1	CEA	98853	Immunological test (ECLIA)	RO	ROCHE DIAGNOSTICS	Roche Cobas (8000) System (e801)	2	14.4	µg/l	1	14.4	5
22-T1	CEA	100521	Immunological test (ECLIA)	RO	ROCHE DIAGNOSTICS	Roche Cobas (6000) System (c501/502/e601)	1	6.71	ng/ml	1	6.71	5
22-T1	CEA	100521	Immunological test (ECLIA)	RO	ROCHE DIAGNOSTICS	Roche Cobas (6000) System (c501/502/e601)	2	13.1	ng/ml	1	13.1	5
22-T1	CEA	100977	Immunological test (ECLIA)	RO	ROCHE DIAGNOSTICS	Roche Cobas e411	1	7.9	ng/ml	1	7.9	5
22-T1	CEA	100977	Immunological test (ECLIA)	RO	ROCHE DIAGNOSTICS	Roche Cobas e411	2	14.9	ng/ml	1	14.9	5
22-T1	CEA	101196	Immunological test (ECLIA)	RO	ROCHE DIAGNOSTICS	Roche Cobas (8000) System (e801)	1	6.8	ng/ml	1	6.8	5
22-T1	CEA	101196	Immunological test (ECLIA)	RO	ROCHE DIAGNOSTICS	Roche Cobas (8000) System (e801)	2	14.1	ng/ml	1	14.1	5
22-T1	CEA	121059	Immunological test (ECLIA)	RO	ROCHE DIAGNOSTICS	Roche Elecsys-Systeme/Cobas e602	1	7.06	ng/ml	1	7.06	5
22-T1	CEA	121059	Immunological test (ECLIA)	RO	ROCHE DIAGNOSTICS	Roche Elecsys-Systeme/Cobas e602	2	13.6	ng/ml	1	13.6	5
22-T1	CEA	121185	Immunological test (CMIA)	RO	ROCHE DIAGNOSTICS	Roche Cobas (6000) System (c501/502/e601)	1	6.93	ng/ml	1	6.93	5
22-T1	CEA	121185	Immunological test (CMIA)	RO	ROCHE DIAGNOSTICS	Roche Cobas (6000) System (c501/502/e601)	2	13.7	ng/ml	1	13.7	5
22-T1	CEA	124578	Immunological test (ECLIA)	RO	ROCHE DIAGNOSTICS	Roche Cobas (8000) System (c701/702)	1	6.8	ng/ml	1	6.8	5
22-T1	CEA	124578	Immunological test (ECLIA)	RO	ROCHE DIAGNOSTICS	Roche Cobas (8000) System (c701/702)	2	13.9	ng/ml	1	13.9	5
22-T1	CEA	125493	Immunological test (ECLIA)	RO	ROCHE DIAGNOSTICS	Roche Cobas (8000) System (e801)	1	6.9	µg/l	1	6.9	5
22-T1	CEA	125493	Immunological test (ECLIA)	RO	ROCHE DIAGNOSTICS	Roche Cobas (8000) System (e801)	2	14	µg/l	1	14	5
22-T1	CEA	128703	Immunological test (ECLIA)	RO	ROCHE DIAGNOSTICS	Roche Cobas (6000) System (c501/502/e601)	1	6.83	ng/ml	1	6.83	5
22-T1	CEA	128703	Immunological test (ECLIA)	RO	ROCHE DIAGNOSTICS	Roche Cobas (6000) System (c501/502/e601)	2	13.6	ng/ml	1	13.6	5
22-T1	CEA	128892	Immunological test (ECLIA)	RO	ROCHE DIAGNOSTICS	Roche Cobas (8000) System (e801)	1	7	µg/l	1	7	5
22-T1	CEA	128892	Immunological test (ECLIA)	RO	ROCHE DIAGNOSTICS	Roche Cobas (8000) System (e801)	2	14.5	µg/l	1	14.5	5
22-T1	CEA	145254	Immunological test (ECLIA)	RO	ROCHE DIAGNOSTICS	Roche Cobas e411	1	7.6	µg/l	1	7.6	5
22-T1	CEA	145254	Immunological test (ECLIA)	RO	ROCHE DIAGNOSTICS	Roche Cobas e411	2	15.4	µg/l	1	15.4	5
22-T1	CEA	172527	Immunological test (ECLIA)	RO	ROCHE DIAGNOSTICS	Roche Cobas (6000) System (c501/502/e601)	1	6.8	ng/ml	1	6.8	5
22-T1	CEA	172527	Immunological test (ECLIA)	RO	ROCHE DIAGNOSTICS	Roche Cobas (6000) System (c501/502/e601)	2	13.2	ng/ml	1	13.2	5
22-T1	CEA	175275	Immunological test (ECLIA)	RO	ROCHE DIAGNOSTICS	Roche Cobas (6000) System (c501/502/e601)	1	7.2	ng/ml	1	7.2	5
22-T1	CEA	175275	Immunological test (ECLIA)	RO	ROCHE DIAGNOSTICS	Roche Cobas (6000) System (c501/502/e601)	2	14.6	ng/ml	1	14.6	5
22-T1	CEA	177894	Immunological test (ECLIA)	RO	ROCHE DIAGNOSTICS	Roche: andere Geräte	1	6.9	ng/ml	1	6.9	5
22-T1	CEA	177894	Immunological test (ECLIA)	RO	ROCHE DIAGNOSTICS	Roche: andere Geräte	2	14.3	ng/ml	1	14.3	5
22-T1	CEA	178098	Immunological test (ECLIA)	RO	ROCHE DIAGNOSTICS	Roche Cobas e411	1	7.41	ng/ml	1	7.41	5
22-T1	CEA	178098	Immunological test (ECLIA)	RO	ROCHE DIAGNOSTICS	Roche Cobas e411	2	14.3	ng/ml	1	14.3	5
22-T1	CEA	203604	Immunological test (ECLIA)	RO	ROCHE DIAGNOSTICS	Roche Cobas e411	1	7.2	ng/ml	1	7.2	5
22-T1	CEA	203604	Immunological test (ECLIA)	RO	ROCHE DIAGNOSTICS	Roche Cobas e411	2	13.1	ng/ml	1	13.1	5
22-T1	CEA	203625	Immunological test (ECLIA)	RO	ROCHE DIAGNOSTICS	Roche Cobas e411	1	7.4	ng/ml	1	7.4	5
22-T1	CEA	203625	Immunological test (ECLIA)	RO	ROCHE DIAGNOSTICS	Roche Cobas e411	2	14.3	ng/ml	1	14.3	5
22-T1	CEA	204153	Immunological test (ECLIA)	RO	ROCHE DIAGNOSTICS	Roche Cobas (6000) System (c501/502/e601)	1	6.8	ng/ml	1	6.8	5
22-T1	CEA	204153	Immunological test (ECLIA)	RO	ROCHE DIAGNOSTICS	Roche Cobas (6000) System (c501/502/e601)	2	12.9	ng/ml	1	12.9	5
22-T1	CEA	213951	Immunological test (ECLIA)	RO	ROCHE DIAGNOSTICS	Roche Cobas (6000) System (c501/502/e601)	1	6.7	µg/l	1	6.7	5
22-T1	CEA	213951	Immunological test (ECLIA)	RO	ROCHE DIAGNOSTICS	Roche Cobas (6000) System (c501/502/e601)	2	13.4	µg/l	1	13.4	5
22-T1	CEA	214230	Immunological test (ECLIA)	RO	ROCHE DIAGNOSTICS	Roche Cobas (8000) System (e801)	1	7.13	ng/ml	1	7.13	5
22-T1	CEA	214230	Immunological test (ECLIA)	RO	ROCHE DIAGNOSTICS	Roche Cobas (8000) System (e801)	2	14.6	ng/ml	1	14.6	5
22-T1	CEA	216396	Immunological test (ECLIA)	RO	ROCHE DIAGNOSTICS	Roche Cobas e411	1	7.18	ng/ml	1	7.18	5
22-T1	CEA	216396	Immunological test (ECLIA)	RO	ROCHE DIAGNOSTICS	Roche Cobas e411	2	14	ng/ml	1	14	5
22-T1	CEA	3921	Immunological test (EIA)	TH	TOSOH BIOSCIENCE	Tosoh AIA360	1	10.2	ng/ml	1	10.2	5
22-T1	CEA	3921	Immunological test (EIA)	TH	TOSOH BIOSCIENCE	Tosoh AIA360	2	20.9	ng/ml	1	20.9	5
22-T1	CEA	4317		TH	TOSOH BIOSCIENCE	Tosoh: andere Geräte	1	10.6	ng/ml	1	10.6	5
22-T1	CEA	4317		TH	TOSOH BIOSCIENCE	Tosoh: andere Geräte	2	23.1	ng/ml	1	23.1	5
22-T1	CEA	8424	Immunological test (LIA)	TH	TOSOH BIOSCIENCE	Tosoh AIA360	1	12.4	ng/ml	1	12.4	5
22-T1	CEA	8424	Immunological test (LIA)	TH	TOSOH BIOSCIENCE	Tosoh AIA360	2	27	ng/ml	1	27	5	jmp
22-T1	CEA	9213	Immunological test (EIA)	TH	TOSOH BIOSCIENCE	Sonstige Systeme	1	11.3	ng/ml	1	11.3	5
22-T1	CEA	9213	Immunological test (EIA)	TH	TOSOH BIOSCIENCE	Sonstige Systeme	2	24.1	ng/ml	1	24.1	5
22-T1	CEA	11760	Immunological test (EIA)	TH	TOSOH BIOSCIENCE	Tosoh AIA360	1	10.8	ng/ml	1	10.8	5
22-T1	CEA	11760	Immunological test (EIA)	TH	TOSOH BIOSCIENCE	Tosoh AIA360	2	22.4	ng/ml	1	22.4	5
22-T1	CEA	13890	Immunological test (FIA)	TH	TOSOH BIOSCIENCE	Tosoh AIA360	1	10.3	ng/ml	1	10.3	5
22-T1	CEA	13890	Immunological test (FIA)	TH	TOSOH BIOSCIENCE	Tosoh AIA360	2	21.9	ng/ml	1	21.9	5
22-T1	CEA	20007	Immunological test (EIA)	TH	TOSOH BIOSCIENCE	Tosoh AIA360	1	11.3	ng/ml	1	11.3	5
22-T1	CEA	20007	Immunological test (EIA)	TH	TOSOH BIOSCIENCE	Tosoh AIA360	2	23.3	ng/ml	1	23.3	5
22-T1	CEA	22269	Immunological test (EIA)	TH	TOSOH BIOSCIENCE	Tosoh AIA900	1	11.9	ng/ml	1	11.9	5
22-T1	CEA	22269	Immunological test (EIA)	TH	TOSOH BIOSCIENCE	Tosoh AIA900	2	23.8	ng/ml	1	23.8	5
22-T1	CEA	92307	Immunological test (EIA)	TH	TOSOH BIOSCIENCE	Tosoh AIA360	1	10.4	ng/ml	1	10.4	5
22-T1	CEA	92307	Immunological test (EIA)	TH	TOSOH BIOSCIENCE	Tosoh AIA360	2	23.3	ng/ml	1	23.3	5
22-T1	CEA	93108	Immunological test (MEIA)	TH	TOSOH BIOSCIENCE	Tosoh: andere Geräte	1	10.4	ng/ml	1	10.4	5
22-T1	CEA	93108	Immunological test (MEIA)	TH	TOSOH BIOSCIENCE	Tosoh: andere Geräte	2	20.6	ng/ml	1	20.6	5
22-T1	CEA	94092	Immunological test (EIA)	TH	TOSOH BIOSCIENCE	Tosoh AIA360	1	10.2	ng/ml	1	10.2	5
22-T1	CEA	94092	Immunological test (EIA)	TH	TOSOH BIOSCIENCE	Tosoh AIA360	2	21.5	ng/ml	1	21.5	5
22-T1	CEA	97104	Immunological test (EIA)	TH	TOSOH BIOSCIENCE	Tosoh AIA360	1	10.3	ng/ml	1	10.3	5
22-T1	CEA	97104	Immunological test (EIA)	TH	TOSOH BIOSCIENCE	Tosoh AIA360	2	21.7	ng/ml	1	21.7	5
22-T1	CEA	99567	Immunological test (FIA)	TH	TOSOH BIOSCIENCE	Tosoh: andere Geräte	1	11.1	ng/ml	1	11.1	5
22-T1	CEA	99567	Immunological test (FIA)	TH	TOSOH BIOSCIENCE	Tosoh: andere Geräte	2	22.8	ng/ml	1	22.8	5
22-T1	CEA	148170	Immunological test (EIA)	TH	TOSOH BIOSCIENCE	Sonstige Systeme	1	10.8	ng/ml	1	10.8	5
22-T1	CEA	148170	Immunological test (EIA)	TH	TOSOH BIOSCIENCE	Sonstige Systeme	2	22.4	ng/ml	1	22.4	5
22-T1	CEA	16689	Immunological test (EIA)	others	IBL	Sonstige Systeme	1	7.88	ng/ml	1	7.88	5
22-T1	CEA	16689	Immunological test (EIA)	others	IBL	Sonstige Systeme	2	17.7	ng/ml	1	17.7	5
22-T1	CEA	95784	Immunological test (TRACE)	others	BRAHMS	Brahms Kryptor	1	5.17	ng/ml	1	5.17	5
22-T1	CEA	95784	Immunological test (TRACE)	others	BRAHMS	Brahms Kryptor	2	12	ng/ml	1	12	5
22-T1	CEA	99618	Immunological test (CLIA)	others	FUJIREBIO	Sonstige Systeme	1	7.9	ng/ml	1	7.9	5
22-T1	CEA	99618	Immunological test (CLIA)	others	FUJIREBIO	Sonstige Systeme	2	17.8	ng/ml	1	17.8	5
22-T1	CEA	101040	Immunological test (LOCI)	SI	SIEMENS (Dade Behring)	Siemens (Dade-Behring) Dimension Vista	1	6	µg/l	1	6	5
22-T1	CEA	101040	Immunological test (LOCI)	SI	SIEMENS (Dade Behring)	Siemens (Dade-Behring) Dimension Vista	2	13.2	µg/l	1	13.2	5	jmp (SI)
22-T1	CEA	124593	Immunological test (FIA)	others	BODITECH	Sonstige Systeme	1	4.4	µg/l	1	4.4	5
22-T1	CEA	124593	Immunological test (FIA)	others	BODITECH	Sonstige Systeme	2	9.8	µg/l	1	9.8	5
22-T1	CEA	199890	Immunological test (TRACE)	others	BRAHMS	Brahms Kryptor	1	4.8		1	4.8	5
22-T1	CEA	199890	Immunological test (TRACE)	others	BRAHMS	Brahms Kryptor	2	11.4		1	11.4	5
21-T6	CEA	975	Immunological test (CLIA)	AB	ABBOTT	Abbott Architect	1	16.1	µg/l	1	16.1	5
21-T6	CEA	975	Immunological test (CLIA)	AB	ABBOTT	Abbott Architect	2	30.1	µg/l	1	30.1	5
21-T6	CEA	1953	Immunological test (CMIA)	AB	ABBOTT	Abbott Architect	1	15.8	µg/l	1	15.8	5
21-T6	CEA	1953	Immunological test (CMIA)	AB	ABBOTT	Abbott Architect	2	31.8	µg/l	1	31.8	5
21-T6	CEA	3015	Immunological test (CMIA)	AB	ABBOTT	Abbott: Alinity	1	15.2		1	15.2	5
21-T6	CEA	3015	Immunological test (CMIA)	AB	ABBOTT	Abbott: Alinity	2	33.4		1	33.4	5
21-T6	CEA	3942	Immunological test (LIA)	AB	ABBOTT	Abbott: Alinity	1	14.5	µg/l	1	14.5	5
21-T6	CEA	3942	Immunological test (LIA)	AB	ABBOTT	Abbott: Alinity	2	30.7	µg/l	1	30.7	5
21-T6	CEA	4803	Immunological test (CMIA)	AB	ABBOTT	Abbott Architect	1	15.8	ng/ml	1	15.8	5
21-T6	CEA	4803	Immunological test (CMIA)	AB	ABBOTT	Abbott Architect	2	34	ng/ml	1	34	5
21-T6	CEA	11709	Immunological test (CMIA)	AB	ABBOTT	Abbott: Alinity	1	15.2	ng/ml	1	15.2	5
21-T6	CEA	11709	Immunological test (CMIA)	AB	ABBOTT	Abbott: Alinity	2	32.4	ng/ml	1	32.4	5
21-T6	CEA	13377	Immunological test (MEIA)	AB	ABBOTT	Abbott: Alinity	1	15.5	ng/ml	1	15.5	5
21-T6	CEA	13377	Immunological test (MEIA)	AB	ABBOTT	Abbott: Alinity	2	34.1	ng/ml	1	34.1	5
21-T6	CEA	14241	Immunological test (CMIA)	AB	ABBOTT	Abbott: Alinity	1	15.5	ng/ml	1	15.5	5
21-T6	CEA	14241	Immunological test (CMIA)	AB	ABBOTT	Abbott: Alinity	2	34.8	ng/ml	1	34.8	5
21-T6	CEA	15348	Immunological test (CMIA)	AB	ABBOTT	Abbott Architect	1	18.1	µg/l	1	18.1	5	jmp
21-T6	CEA	15348	Immunological test (CMIA)	AB	ABBOTT	Abbott Architect	2	35.4	µg/l	1	35.4	5
21-T6	CEA	16206	Immunological test (CMIA)	AB	ABBOTT	Abbott Architect	1	15.7	ng/ml	1	15.7	5
21-T6	CEA	16206	Immunological test (CMIA)	AB	ABBOTT	Abbott Architect	2	33.5	ng/ml	1	33.5	5
21-T6	CEA	16392	Immunological test (CMIA)	AB	ABBOTT	Abbott Architect	1	16	µg/l	1	16	5
21-T6	CEA	16392	Immunological test (CMIA)	AB	ABBOTT	Abbott Architect	2	33	µg/l	1	33	5
21-T6	CEA	18975	Immunological test (CMIA)	AB	ABBOTT	Abbott Architect	1	16.1	ng/ml	1	16.1	5
21-T6	CEA	18975	Immunological test (CMIA)	AB	ABBOTT	Abbott Architect	2	33.4	ng/ml	1	33.4	5
21-T6	CEA	20532	Immunological test (CMIA)	AB	ABBOTT	Abbott: Alinity	1	14.9	µg/l	1	14.9	5
21-T6	CEA	20532	Immunological test (CMIA)	AB	ABBOTT	Abbott: Alinity	2	32	µg/l	1	32	5
21-T6	CEA	21678	Immunological test (CMIA)	AB	ABBOTT	Abbott Architect	1	16.1	µg/l	1	16.1	5
21-T6	CEA	21678	Immunological test (CMIA)	AB	ABBOTT	Abbott Architect	2	32.9	µg/l	1	32.9	5
21-T6	CEA	21762	Immunological test (CMIA)	AB	ABBOTT	Abbott Architect	1	15.8	ng/ml	1	15.8	5
21-T6	CEA	21762	Immunological test (CMIA)	AB	ABBOTT	Abbott Architect	2	32.9	ng/ml	1	32.9	5
21-T6	CEA	23274	Immunological test (MEIA)	AB	ABBOTT	Abbott: Alinity	1	15.3	ng/ml	1	15.3	5
21-T6	CEA	23274	Immunological test (MEIA)	AB	ABBOTT	Abbott: Alinity	2	31	ng/ml	1	31	5
21-T6	CEA	25053	Immunological test (CMIA)	AB	ABBOTT	Abbott Architect	1	15.6	ng/ml	1	15.6	5
21-T6	CEA	25053	Immunological test (CMIA)	AB	ABBOTT	Abbott Architect	2	31.6	ng/ml	1	31.6	5
21-T6	CEA	26001	Immunological test (CLIA)	AB	ABBOTT	Abbott Architect	1	16.9		1	16.9	5
21-T6	CEA	26001	Immunological test (CLIA)	AB	ABBOTT	Abbott Architect	2	34.2		1	34.2	5
21-T6	CEA	26445	Immunological test (CMIA)	AB	ABBOTT	Abbott: Alinity	1	15.5	ng/ml	1	15.5	5
21-T6	CEA	26445	Immunological test (CMIA)	AB	ABBOTT	Abbott: Alinity	2	34.1	ng/ml	1	34.1	5
21-T6	CEA	27144	Immunological test (CMIA)	AB	ABBOTT	Abbott: Alinity	1	15.6	µg/l	1	15.6	5
21-T6	CEA	27144	Immunological test (CMIA)	AB	ABBOTT	Abbott: Alinity	2	32.5	µg/l	1	32.5	5
21-T6	CEA	27147	Immunological test (LIA)	AB	ABBOTT	Abbott Architect	1	15	µg/l	1	15	5
21-T6	CEA	27147	Immunological test (LIA)	AB	ABBOTT	Abbott Architect	2	31.5	µg/l	1	31.5	5
21-T6	CEA	27168	Immunological test (CMIA)	AB	ABBOTT	Abbott Architect	1	16.4	µg/l	1	16.4	5
21-T6	CEA	27168	Immunological test (CMIA)	AB	ABBOTT	Abbott Architect	2	33.5	µg/l	1	33.5	5
21-T6	CEA	27390	Immunological test (CMIA)	AB	ABBOTT	Abbott Architect	1	15.3	ng/ml	1	15.3	5
21-T6	CEA	27390	Immunological test (CMIA)	AB	ABBOTT	Abbott Architect	2	31.7	ng/ml	1	31.7	5
21-T6	CEA	91554		AB	ABBOTT	Abbott: Alinity	1	15.1	ng/ml	1	15.1	5
21-T6	CEA	91554		AB	ABBOTT	Abbott: Alinity	2	31.1	ng/ml	1	31.1	5
21-T6	CEA	91644	Immunological test (CMIA)	AB	ABBOTT	Abbott Architect	1	15.8	µg/l	1	15.8	5
21-T6	CEA	91644	Immunological test (CMIA)	AB	ABBOTT	Abbott Architect	2	33.1	µg/l	1	33.1	5
21-T6	CEA	92007	Immunological test (CLIA)	AB	ABBOTT	Abbott Architect	1	16.2	ng/ml	1	16.2	5
21-T6	CEA	92007	Immunological test (CLIA)	AB	ABBOTT	Abbott Architect	2	33.6	ng/ml	1	33.6	5
21-T6	CEA	92367	Immunological test (CMIA)	AB	ABBOTT	Abbott Architect	1	15.9	µg/l	1	15.9	5
21-T6	CEA	92367	Immunological test (CMIA)	AB	ABBOTT	Abbott Architect	2	33.2	µg/l	1	33.2	5
21-T6	CEA	92736	Immunological test (CMIA)	AB	ABBOTT	Abbott: Alinity	1	15.2	ng/ml	1	15.2	5
21-T6	CEA	92736	Immunological test (CMIA)	AB	ABBOTT	Abbott: Alinity	2	32.1	ng/ml	1	32.1	5
21-T6	CEA	95790	Immunological test (CMIA)	AB	ABBOTT	Abbott: Alinity	1	16.5	ng/ml	1	16.5	5
21-T6	CEA	95790	Immunological test (CMIA)	AB	ABBOTT	Abbott: Alinity	2	32.4	ng/ml	1	32.4	5
21-T6	CEA	98229	Immunological test (CMIA)	AB	ABBOTT	Abbott Architect	1	17.1	µg/l	1	17.1	5
21-T6	CEA	98229	Immunological test (CMIA)	AB	ABBOTT	Abbott Architect	2	30.8	µg/l	1	30.8	5
21-T6	CEA	98946	Other methods	AB	ABBOTT	Abbott Architect	1	15.7	ng/ml	1	15.7	5
21-T6	CEA	98946	Other methods	AB	ABBOTT	Abbott Architect	2	33.8	ng/ml	1	33.8	5
21-T6	CEA	99636	Immunological test (CMIA)	AB	ABBOTT	Abbott: Alinity	1	15.8	ng/ml	1	15.8	5
21-T6	CEA	99636	Immunological test (CMIA)	AB	ABBOTT	Abbott: Alinity	2	32.9	ng/ml	1	32.9	5
21-T6	CEA	125853	Immunological test (CMIA)	AB	ABBOTT	Abbott Architect	1	15.4	ng/ml	1	15.4	5
21-T6	CEA	125853	Immunological test (CMIA)	AB	ABBOTT	Abbott Architect	2	26.1	ng/ml	1	26.1	5	jmp
21-T6	CEA	199065	Immunological test (CLIA)	AB	ABBOTT	Abbott Architect	1	16.6	µg/l	1	16.6	5
21-T6	CEA	199065	Immunological test (CLIA)	AB	ABBOTT	Abbott Architect	2	35	µg/l	1	35	5
21-T6	CEA	202329	Immunological test (CMIA)	AB	ABBOTT	Abbott: Alinity	1	13.8	µg/l	1	13.8	5	jmp
21-T6	CEA	202329	Immunological test (CMIA)	AB	ABBOTT	Abbott: Alinity	2	31.2	µg/l	1	31.2	5
21-T6	CEA	202608	Immunological test (CMIA)	AB	ABBOTT	Abbott Architect	1	16.3	µg/l	1	16.3	5
21-T6	CEA	202608	Immunological test (CMIA)	AB	ABBOTT	Abbott Architect	2	33.9	µg/l	1	33.9	5
21-T6	CEA	203400	Immunological test (CMIA)	AB	ABBOTT	Abbott: Alinity	1	16	ng/ml	1	16	5
21-T6	CEA	203400	Immunological test (CMIA)	AB	ABBOTT	Abbott: Alinity	2	33.1	ng/ml	1	33.1	5
21-T6	CEA	214374	Immunological test (ECLIA)	AB	ABBOTT	Abbott Architect	1	16.3	ng/ml	1	16.3	5
21-T6	CEA	214374	Immunological test (ECLIA)	AB	ABBOTT	Abbott Architect	2	33.4	ng/ml	1	33.4	5
21-T6	CEA	214878	Immunological test (CMIA)	AB	ABBOTT	Abbott: Alinity	1	14.2	ng/ml	1	14.2	5
21-T6	CEA	214878	Immunological test (CMIA)	AB	ABBOTT	Abbott: Alinity	2	30.8	ng/ml	1	30.8	5
21-T6	CEA	215634	Immunological test (CMIA)	AB	ABBOTT	Abbott: Alinity	1	15	µg/l	1	15	5
21-T6	CEA	215634	Immunological test (CMIA)	AB	ABBOTT	Abbott: Alinity	2	31.6	µg/l	1	31.6	5
21-T6	CEA	4674	Immunological test (ELFA)	AX	BIOMERIEUX	BioMérieux Vidas	1	7.63	ng/ml	1	7.63	5
21-T6	CEA	4674	Immunological test (ELFA)	AX	BIOMERIEUX	BioMérieux Vidas	2	26	ng/ml	1	26	5
21-T6	CEA	9801	Immunological test (ELFA)	AX	BIOMERIEUX	BioMérieux Vidas	1	8.65	ng/ml	1	8.65	5
21-T6	CEA	9801	Immunological test (ELFA)	AX	BIOMERIEUX	BioMérieux Vidas	2	28	ng/ml	1	28	5
21-T6	CEA	10617	Immunological test (ELFA)	AX	BIOMERIEUX	BioMérieux Vidas	1	8.49	ng/ml	1	8.49	5
21-T6	CEA	10617	Immunological test (ELFA)	AX	BIOMERIEUX	BioMérieux Vidas	2	25.9	ng/ml	1	25.9	5
21-T6	CEA	10629	Immunological test (ELFA)	AX	BIOMERIEUX	BioMérieux Vidas	1	9.64	ng/ml	1	9.64	5
21-T6	CEA	10629	Immunological test (ELFA)	AX	BIOMERIEUX	BioMérieux Vidas	2	26.5	ng/ml	1	26.5	5
21-T6	CEA	10638	Other methods	AX	BIOMERIEUX	BioMérieux Vidas	1	7.65	ng/ml	1	7.65	5
21-T6	CEA	10638	Other methods	AX	BIOMERIEUX	BioMérieux Vidas	2	21	ng/ml	1	21	5	jmp
21-T6	CEA	10719	Immunological test (ELFA)	AX	BIOMERIEUX	BioMérieux Vidas	1	8.47	ng/ml	1	8.47	5
21-T6	CEA	10719	Immunological test (ELFA)	AX	BIOMERIEUX	BioMérieux Vidas	2	27.2	ng/ml	1	27.2	5
21-T6	CEA	11937	Immunological test (ELFA)	AX	BIOMERIEUX	BioMérieux Vidas	1	9.38	ng/ml	1	9.38	5
21-T6	CEA	11937	Immunological test (ELFA)	AX	BIOMERIEUX	BioMérieux Vidas	2	26.7	ng/ml	1	26.7	5
21-T6	CEA	12126	Immunological test (ELFA)	AX	BIOMERIEUX	BioMérieux Vidas	1	8.35	µg/l	1	8.35	5
21-T6	CEA	12126	Immunological test (ELFA)	AX	BIOMERIEUX	BioMérieux Vidas	2	26	µg/l	1	26	5
21-T6	CEA	12399	Immunological test (MEIA)	AX	BIOMERIEUX	BioMérieux Vidas	1	8.58	ng/ml	1	8.58	5
21-T6	CEA	12399	Immunological test (MEIA)	AX	BIOMERIEUX	BioMérieux Vidas	2	27.3	ng/ml	1	27.3	5
21-T6	CEA	14871	Immunological test (ELFA)	AX	BIOMERIEUX	BioMérieux Vidas	1	9.21	ng/ml	1	9.21	5
21-T6	CEA	14871	Immunological test (ELFA)	AX	BIOMERIEUX	BioMérieux Vidas	2	27.8	ng/ml	1	27.8	5
21-T6	CEA	15276	Immunological test (ELFA)	AX	BIOMERIEUX	BioMérieux Vidas	1	8.97	ng/ml	1	8.97	5
21-T6	CEA	15276	Immunological test (ELFA)	AX	BIOMERIEUX	BioMérieux Vidas	2	26.4	ng/ml	1	26.4	5
21-T6	CEA	18243	Immunological test (ELFA)	AX	BIOMERIEUX	BioMérieux Vidas	1	8.62	ng/ml	1	8.62	5
21-T6	CEA	18243	Immunological test (ELFA)	AX	BIOMERIEUX	BioMérieux Vidas	2	25.8	ng/ml	1	25.8	5
21-T6	CEA	19341	Immunological test (ELFA)	AX	BIOMERIEUX	BioMérieux Vidas	1	8.63	ng/ml	1	8.63	5
21-T6	CEA	19341	Immunological test (ELFA)	AX	BIOMERIEUX	BioMérieux Vidas	2	26.8	ng/ml	1	26.8	5
21-T6	CEA	24693	Immunological test (ELFA)	AX	BIOMERIEUX	BioMérieux Vidas	1	9.16	ng/ml	1	9.16	5
21-T6	CEA	24693	Immunological test (ELFA)	AX	BIOMERIEUX	BioMérieux Vidas	2	26.8	ng/ml	1	26.8	5
21-T6	CEA	26211	Immunological test (ELFA)	AX	BIOMERIEUX	BioMérieux Vidas	1	8.17	ng/ml	1	8.17	5
21-T6	CEA	26211	Immunological test (ELFA)	AX	BIOMERIEUX	BioMérieux Vidas	2	25.8	ng/ml	1	25.8	5
21-T6	CEA	27411	Immunological test (CMIA)	AX	BIOMERIEUX	Abbott: Alinity	1	14.3	ng/ml	1	14.3	5	jmp
21-T6	CEA	27411	Immunological test (CMIA)	AX	BIOMERIEUX	Abbott: Alinity	2	29.6	ng/ml	1	29.6	5
21-T6	CEA	94230	Immunological test (EIA)	AX	BIOMERIEUX	BioMérieux Vidas	1	9	µg/l	1	9	5
21-T6	CEA	94230	Immunological test (EIA)	AX	BIOMERIEUX	BioMérieux Vidas	2	25	µg/l	1	25	5
21-T6	CEA	100491	Immunological test (ELFA)	AX	BIOMERIEUX	BioMérieux Vidas	1	8.07	ng/ml	1	8.07	5
21-T6	CEA	100491	Immunological test (ELFA)	AX	BIOMERIEUX	BioMérieux Vidas	2	24.4	ng/ml	1	24.4	5
21-T6	CEA	100842	Immunological test (ELFA)	AX	BIOMERIEUX	BioMérieux Vidas	1	8.68	ng/ml	1	8.68	5
21-T6	CEA	100842	Immunological test (ELFA)	AX	BIOMERIEUX	BioMérieux Vidas	2	26.3	ng/ml	1	26.3	5
21-T6	CEA	131328	Immunological test (ELFA)	AX	BIOMERIEUX	BioMérieux Vidas	1	9.53	ng/ml	1	9.53	5
21-T6	CEA	131328	Immunological test (ELFA)	AX	BIOMERIEUX	BioMérieux Vidas	2	30	ng/ml	1	30	5
21-T6	CEA	137151	Immunological test (ELFA)	AX	BIOMERIEUX	BioMérieux Vidas	1	8.05	ng/ml	1	8.05	5
21-T6	CEA	137151	Immunological test (ELFA)	AX	BIOMERIEUX	BioMérieux Vidas	2	24.6	ng/ml	1	24.6	5
21-T6	CEA	148923	Immunological test (ELFA)	AX	BIOMERIEUX	BioMérieux Vidas	1	9.97	ng/ml	1	9.97	5
21-T6	CEA	148923	Immunological test (ELFA)	AX	BIOMERIEUX	BioMérieux Vidas	2	29.2	ng/ml	1	29.2	5
21-T6	CEA	149574	Immunological test (ELFA)	AX	BIOMERIEUX	BioMérieux Vidas	1	8.79	ng/ml	1	8.79	5
21-T6	CEA	149574	Immunological test (ELFA)	AX	BIOMERIEUX	BioMérieux Vidas	2	26.4	ng/ml	1	26.4	5
21-T6	CEA	153063	Immunological test (ELFA)	AX	BIOMERIEUX	BioMérieux Vidas	1	8.27	ng/ml	1	8.27	5
21-T6	CEA	153063	Immunological test (ELFA)	AX	BIOMERIEUX	BioMérieux Vidas	2	25.8	ng/ml	1	25.8	5
21-T6	CEA	175641	Immunological test (ELFA)	AX	BIOMERIEUX	BioMérieux Vidas	1	9.17	ng/ml	1	9.17	5
21-T6	CEA	175641	Immunological test (ELFA)	AX	BIOMERIEUX	BioMérieux Vidas	2	28.7	ng/ml	1	28.7	5
21-T6	CEA	176655	Immunological test (ELFA)	AX	BIOMERIEUX	BioMérieux Vidas	1	8.68	ng/ml	1	8.68	5
21-T6	CEA	176655	Immunological test (ELFA)	AX	BIOMERIEUX	BioMérieux Vidas	2	22.9	ng/ml	1	22.9	5
21-T6	CEA	214014	Immunological test (ELFA)	AX	BIOMERIEUX	BioMérieux Vidas	1	9.3	ng/ml	1	9.3	5
21-T6	CEA	214014	Immunological test (ELFA)	AX	BIOMERIEUX	BioMérieux Vidas	2	29.7	ng/ml	1	29.7	5
21-T6	CEA	1689	Immunological test (CLIA)	BE	BECKMAN COULTER	Beckman Unicel DX-System	1	11.9	ng/ml	1	11.9	5
21-T6	CEA	1689	Immunological test (CLIA)	BE	BECKMAN COULTER	Beckman Unicel DX-System	2	25.2	ng/ml	1	25.2	5
21-T6	CEA	1794	Immunological test (CLIA)	BE	BECKMAN COULTER	Beckman Access	1	12.2	ng/ml	1	12.2	5
21-T6	CEA	1794	Immunological test (CLIA)	BE	BECKMAN COULTER	Beckman Access	2	25.1	ng/ml	1	25.1	5
21-T6	CEA	2466	Immunological test (CLIA)	BE	BECKMAN COULTER	Beckman Unicel DX-System	1	11.9	ng/ml	1	11.9	5
21-T6	CEA	2466	Immunological test (CLIA)	BE	BECKMAN COULTER	Beckman Unicel DX-System	2	26.7	ng/ml	1	26.7	5
21-T6	CEA	3321	Immunological test (CLIA)	BE	BECKMAN COULTER	Beckman Unicel DX-System	1	11.2	µg/l	1	11.2	5
21-T6	CEA	3321	Immunological test (CLIA)	BE	BECKMAN COULTER	Beckman Unicel DX-System	2	25.2	µg/l	1	25.2	5
21-T6	CEA	4605	Immunological test (CLIA)	BE	BECKMAN COULTER	Beckman Access	1	12.8	ng/ml	1	12.8	5
21-T6	CEA	4605	Immunological test (CLIA)	BE	BECKMAN COULTER	Beckman Access	2	26.6	ng/ml	1	26.6	5
21-T6	CEA	5208	Immunological test (LEIA)	BE	BECKMAN COULTER	Beckman Access	1	13.4	ng/ml	1	13.4	5
21-T6	CEA	5208	Immunological test (LEIA)	BE	BECKMAN COULTER	Beckman Access	2	28.9	ng/ml	1	28.9	5
21-T6	CEA	6732	Immunological test (CMIA)	BE	BECKMAN COULTER	Beckman Unicel DX-System	1	12.5	ng/ml	1	12.5	5
21-T6	CEA	6732	Immunological test (CMIA)	BE	BECKMAN COULTER	Beckman Unicel DX-System	2	26.1	ng/ml	1	26.1	5
21-T6	CEA	8832	Immunological test (CLIA)	BE	BECKMAN COULTER	Beckman Access	1	12.2	ng/ml	1	12.2	5
21-T6	CEA	8832	Immunological test (CLIA)	BE	BECKMAN COULTER	Beckman Access	2	27.1	ng/ml	1	27.1	5
21-T6	CEA	11838	Immunological test (CLIA)	BE	BECKMAN COULTER	Beckman Unicel DX-System	1	11	ng/ml	1	11	5
21-T6	CEA	11838	Immunological test (CLIA)	BE	BECKMAN COULTER	Beckman Unicel DX-System	2	22.8	ng/ml	1	22.8	5
21-T6	CEA	12714	Immunological test (LEIA)	BE	BECKMAN COULTER	Beckman: andere Geräte	1	13	ng/ml	1	13	5
21-T6	CEA	12714	Immunological test (LEIA)	BE	BECKMAN COULTER	Beckman: andere Geräte	2	27.2	ng/ml	1	27.2	5
21-T6	CEA	17637	Immunological test (LEIA)	BE	BECKMAN COULTER	Beckman Access	1	12.5	ng/ml	1	12.5	5
21-T6	CEA	17637	Immunological test (LEIA)	BE	BECKMAN COULTER	Beckman Access	2	25.8	ng/ml	1	25.8	5
21-T6	CEA	18666	Immunological test (CLIA)	BE	BECKMAN COULTER	Beckman Unicel DX-System	1	11.7	ng/ml	1	11.7	5
21-T6	CEA	18666	Immunological test (CLIA)	BE	BECKMAN COULTER	Beckman Unicel DX-System	2	24.8	ng/ml	1	24.8	5
21-T6	CEA	19302	Immunological test (CLIA)	BE	BECKMAN COULTER	Beckman Unicel DX-System	1	11.8	ng/ml	1	11.8	5
21-T6	CEA	19302	Immunological test (CLIA)	BE	BECKMAN COULTER	Beckman Unicel DX-System	2	23.1	ng/ml	1	23.1	5
21-T6	CEA	23583	Immunological test (LEIA)	BE	BECKMAN COULTER	Beckman Access	1	11.5	ng/ml	1	11.5	5
21-T6	CEA	23583	Immunological test (LEIA)	BE	BECKMAN COULTER	Beckman Access	2	23.5	ng/ml	1	23.5	5
21-T6	CEA	23871	Immunological test (LEIA)	BE	BECKMAN COULTER	Beckman Unicel DX-System	1	11.7	ng/ml	1	11.7	5
21-T6	CEA	23871	Immunological test (LEIA)	BE	BECKMAN COULTER	Beckman Unicel DX-System	2	24.3	ng/ml	1	24.3	5
21-T6	CEA	90198	Immunological test (CLIA)	BE	BECKMAN COULTER	Beckman Unicel DX-System	1	10.3	ng/ml	1	10.3	5
21-T6	CEA	90198	Immunological test (CLIA)	BE	BECKMAN COULTER	Beckman Unicel DX-System	2	22.5	ng/ml	1	22.5	5
21-T6	CEA	91086	Immunological test (CLIA)	BE	BECKMAN COULTER	Beckman Unicel DX-System	1	10.1	ng/ml	1	10.1	5
21-T6	CEA	91086	Immunological test (CLIA)	BE	BECKMAN COULTER	Beckman Unicel DX-System	2	21.1	ng/ml	1	21.1	5
21-T6	CEA	91113	Immunological test (LEIA)	BE	BECKMAN COULTER	Beckman Unicel DX-System	1	11.5	µg/l	1	11.5	5
21-T6	CEA	91113	Immunological test (LEIA)	BE	BECKMAN COULTER	Beckman Unicel DX-System	2	23.7	µg/l	1	23.7	5
21-T6	CEA	91161	Immunological test (LEIA)	BE	BECKMAN COULTER	Beckman Unicel DX-System	1	11.2	ng/ml	1	11.2	5
21-T6	CEA	91161	Immunological test (LEIA)	BE	BECKMAN COULTER	Beckman Unicel DX-System	2	23.5	ng/ml	1	23.5	5
21-T6	CEA	91263	Immunological test (LEIA)	BE	BECKMAN COULTER	Beckman Unicel DX-System	1	10.5	ng/ml	1	10.5	5
21-T6	CEA	91263	Immunological test (LEIA)	BE	BECKMAN COULTER	Beckman Unicel DX-System	2	24.6	ng/ml	1	24.6	5
21-T6	CEA	91323	Immunological test (EIA)	BE	BECKMAN COULTER	Beckman Access	1	11.5	ng/ml	1	11.5	5
21-T6	CEA	91323	Immunological test (EIA)	BE	BECKMAN COULTER	Beckman Access	2	25.7	ng/ml	1	25.7	5
21-T6	CEA	91455	Immunological test (CLIA)	BE	BECKMAN COULTER	Beckman Unicel DX-System	1	13	ng/ml	1	13	5
21-T6	CEA	91455	Immunological test (CLIA)	BE	BECKMAN COULTER	Beckman Unicel DX-System	2	27.5	ng/ml	1	27.5	5
21-T6	CEA	92094	Immunological test (LEIA)	BE	BECKMAN COULTER	Beckman Access	1	12.2	µg/l	1	12.2	5
21-T6	CEA	92094	Immunological test (LEIA)	BE	BECKMAN COULTER	Beckman Access	2	26.4	µg/l	1	26.4	5
21-T6	CEA	92214	Immunological test (CLIA)	BE	BECKMAN COULTER	Beckman: andere Geräte	1	13.2		1	13.2	5
21-T6	CEA	92214	Immunological test (CLIA)	BE	BECKMAN COULTER	Beckman: andere Geräte	2	26.7		1	26.7	5
21-T6	CEA	92316	Immunological test (LEIA)	BE	BECKMAN COULTER	Beckman Unicel DX-System	1	12.3	µg/l	1	12.3	5
21-T6	CEA	92316	Immunological test (LEIA)	BE	BECKMAN COULTER	Beckman Unicel DX-System	2	24.8	µg/l	1	24.8	5
21-T6	CEA	92334	Immunological test (LEIA)	BE	BECKMAN COULTER	Beckman Access	1	12.5	µg/l	1	12.5	5
21-T6	CEA	92334	Immunological test (LEIA)	BE	BECKMAN COULTER	Beckman Access	2	27.1	µg/l	1	27.1	5
21-T6	CEA	93369	Immunological test (CLIA)	BE	BECKMAN COULTER	Beckman Unicel DX-System	1	11.1	ng/ml	1	11.1	5
21-T6	CEA	93369	Immunological test (CLIA)	BE	BECKMAN COULTER	Beckman Unicel DX-System	2	24.3	ng/ml	1	24.3	5
21-T6	CEA	96444	Immunological test (CLIA)	BE	BECKMAN COULTER	Beckman Unicel DX-System	1	11.4	ng/ml	1	11.4	5
21-T6	CEA	96444	Immunological test (CLIA)	BE	BECKMAN COULTER	Beckman Unicel DX-System	2	24.1	ng/ml	1	24.1	5
21-T6	CEA	98040	Immunological test (LEIA)	BE	BECKMAN COULTER	Beckman: andere Geräte	1	12.5	ng/ml	1	12.5	5
21-T6	CEA	98040	Immunological test (LEIA)	BE	BECKMAN COULTER	Beckman: andere Geräte	2	26.8	ng/ml	1	26.8	5
21-T6	CEA	101145	Immunological test (LEIA)	BE	BECKMAN COULTER	Beckman Access	1	12.2	ng/ml	1	12.2	5
21-T6	CEA	101145	Immunological test (LEIA)	BE	BECKMAN COULTER	Beckman Access	2	27.7	ng/ml	1	27.7	5
21-T6	CEA	121353	Immunological test (CLIA)	BE	BECKMAN COULTER	Beckman Unicel DX-System	1	11.1	ng/ml	1	11.1	5
21-T6	CEA	121353	Immunological test (CLIA)	BE	BECKMAN COULTER	Beckman Unicel DX-System	2	25	ng/ml	1	25	5
21-T6	CEA	123927	Immunological test (CLIA)	BE	BECKMAN COULTER	Beckman Access	1	12	ng/ml	1	12	5
21-T6	CEA	123927	Immunological test (CLIA)	BE	BECKMAN COULTER	Beckman Access	2	26.6	ng/ml	1	26.6	5
21-T6	CEA	147894	Immunological test (LEIA)	BE	BECKMAN COULTER	Beckman Access	1	14	ng/ml	1	14	5
21-T6	CEA	147894	Immunological test (LEIA)	BE	BECKMAN COULTER	Beckman Access	2	30.2	ng/ml	1	30.2	5
21-T6	CEA	203379	Immunological test (CLIA)	BE	BECKMAN COULTER	Beckman Unicel DX-System	1	11.4	ng/ml	1	11.4	5
21-T6	CEA	203379	Immunological test (CLIA)	BE	BECKMAN COULTER	Beckman Unicel DX-System	2	23	ng/ml	1	23	5
21-T6	CEA	1296	Immunological test (CLIA)	SI	SIEMENS (Bayer Health)	Siemens (Bayer Healthcare) Centaur	1	11.4	ng/ml	1	11.4	5
21-T6	CEA	1296	Immunological test (CLIA)	SI	SIEMENS (Bayer Health)	Siemens (Bayer Healthcare) Centaur	2	27.8	ng/ml	1	27.8	5
21-T6	CEA	1341	Immunological test (LIA)	SI	SIEMENS (Bayer Health)	Siemens (Bayer Healthcare) Centaur	1	10		1	10	5
21-T6	CEA	1341	Immunological test (LIA)	SI	SIEMENS (Bayer Health)	Siemens (Bayer Healthcare) Centaur	2	27		1	27	5
21-T6	CEA	1410	Immunological test (CLIA)	SI	SIEMENS (Bayer Health)	Siemens (Bayer Healthcare) Centaur	1	11.1	ng/ml	1	11.1	5
21-T6	CEA	1410	Immunological test (CLIA)	SI	SIEMENS (Bayer Health)	Siemens (Bayer Healthcare) Centaur	2	26.8	ng/ml	1	26.8	5
21-T6	CEA	1536	Immunological test (CLIA)	SI	SIEMENS (Bayer Health)	Siemens (Bayer Healthcare) Centaur	1	11.6	ng/ml	1	11.6	5
21-T6	CEA	1536	Immunological test (CLIA)	SI	SIEMENS (Bayer Health)	Siemens (Bayer Healthcare) Centaur	2	27.6	ng/ml	1	27.6	5
21-T6	CEA	1929	Immunological test (CLIA)	SI	SIEMENS HEALTHINEERS	Siemens: Atellica IM	1	11.2	ng/ml	1	11.2	5
21-T6	CEA	1929	Immunological test (CLIA)	SI	SIEMENS HEALTHINEERS	Siemens: Atellica IM	2	26.6	ng/ml	1	26.6	5
21-T6	CEA	2367	Immunological test (CLIA)	SI	SIEMENS (Bayer Health)	Siemens: Atellica IM	1	12	ng/ml	1	12	5
21-T6	CEA	2367	Immunological test (CLIA)	SI	SIEMENS (Bayer Health)	Siemens: Atellica IM	2	27.9	ng/ml	1	27.9	5
21-T6	CEA	3627	Immunological test (CLIA)	SI	SIEMENS (Bayer Health)	Siemens (Bayer Healthcare) Centaur	1	11.9	ng/ml	1	11.9	5
21-T6	CEA	3627	Immunological test (CLIA)	SI	SIEMENS (Bayer Health)	Siemens (Bayer Healthcare) Centaur	2	30.1	ng/ml	1	30.1	5
21-T6	CEA	3684	Immunological test (LIA)	SI	SIEMENS (Bayer Health)	Siemens (Bayer Healthcare) Centaur	1	11	ng/ml	1	11	5
21-T6	CEA	3684	Immunological test (LIA)	SI	SIEMENS (Bayer Health)	Siemens (Bayer Healthcare) Centaur	2	27	ng/ml	1	27	5
21-T6	CEA	4578	Immunological test (CLIA)	SI	SIEMENS (Bayer Health)	Siemens (Bayer Healthcare) Centaur	1	11.4	µg/l	1	11.4	5
21-T6	CEA	4578	Immunological test (CLIA)	SI	SIEMENS (Bayer Health)	Siemens (Bayer Healthcare) Centaur	2	30.8	µg/l	1	30.8	5
21-T6	CEA	4647	Immunological test (CLIA)	SI	SIEMENS HEALTHINEERS	Siemens: Atellica IM	1	11.1	ng/ml	1	11.1	5
21-T6	CEA	4647	Immunological test (CLIA)	SI	SIEMENS HEALTHINEERS	Siemens: Atellica IM	2	28.8	ng/ml	1	28.8	5
21-T6	CEA	4887	Immunological test (CLIA)	others	DIASORIN	Diasorin Liaison XL	1	10.6	ng/ml	1	10.6	5
21-T6	CEA	4887	Immunological test (CLIA)	others	DIASORIN	Diasorin Liaison XL	2	22.6	ng/ml	1	22.6	5
21-T6	CEA	5439	Immunological test (CLIA)	SI	SIEMENS (Bayer Health)	Siemens (Bayer Healthcare) Centaur	1	10.9	ng/ml	1	10.9	5
21-T6	CEA	5439	Immunological test (CLIA)	SI	SIEMENS (Bayer Health)	Siemens (Bayer Healthcare) Centaur	2	27.9	ng/ml	1	27.9	5
21-T6	CEA	12090	Immunological test (LIA)	SI	SIEMENS (Bayer Health)	Siemens (Bayer Healthcare) Centaur	1	11	ng/ml	1	11	5
21-T6	CEA	12090	Immunological test (LIA)	SI	SIEMENS (Bayer Health)	Siemens (Bayer Healthcare) Centaur	2	26.3	ng/ml	1	26.3	5
21-T6	CEA	16569	Immunological test (EIA)	SI	SIEMENS (Bayer Health)	Siemens (Bayer Healthcare) Centaur	1	12.3	ng/ml	1	12.3	5
21-T6	CEA	16569	Immunological test (EIA)	SI	SIEMENS (Bayer Health)	Siemens (Bayer Healthcare) Centaur	2	30.2	ng/ml	1	30.2	5
21-T6	CEA	16662	Immunological test (CLIA)	SI	SIEMENS (Bayer Health)	Siemens: Atellica IM	1	11.7	ng/ml	1	11.7	5
21-T6	CEA	16662	Immunological test (CLIA)	SI	SIEMENS (Bayer Health)	Siemens: Atellica IM	2	28.3	ng/ml	1	28.3	5
21-T6	CEA	17238	Immunological test (CLIA)	SI	SIEMENS (Bayer Health)	Siemens (Bayer Healthcare) Centaur	1	11.9	µg/l	1	11.9	5
21-T6	CEA	17238	Immunological test (CLIA)	SI	SIEMENS (Bayer Health)	Siemens (Bayer Healthcare) Centaur	2	30.7	µg/l	1	30.7	5
21-T6	CEA	17592	Immunological test (CLIA)	SI	SIEMENS HEALTHINEERS	Siemens Advia Centaur XP	1	12	ng/ml	1	12	5	jmp (SIE)
21-T6	CEA	17592	Immunological test (CLIA)	SI	SIEMENS HEALTHINEERS	Siemens Advia Centaur XP	2	30.7	ng/ml	1	30.7	5
21-T6	CEA	18525	Immunological test (CLIA)	others	DIASORIN	Diasorin Liaison	1	10.2	µg/l	1	10.2	5
21-T6	CEA	18525	Immunological test (CLIA)	others	DIASORIN	Diasorin Liaison	2	22.1	µg/l	1	22.1	5
21-T6	CEA	19839	Immunological test (CLIA)	others	DIASORIN	Diasorin Liaison XL	1	10.9	ng/ml	1	10.9	5
21-T6	CEA	19839	Immunological test (CLIA)	others	DIASORIN	Diasorin Liaison XL	2	23.6	ng/ml	1	23.6	5
21-T6	CEA	19854	Immunological test (CLIA)	SI	SIEMENS (Bayer Health)	Siemens: Atellica IM	1	9.96	ng/ml	1	9.96	5
21-T6	CEA	19854	Immunological test (CLIA)	SI	SIEMENS (Bayer Health)	Siemens: Atellica IM	2	24.6	ng/ml	1	24.6	5
21-T6	CEA	21747	Immunological test (CLIA)	SI	SIEMENS (Bayer Health)	Siemens (Bayer Healthcare) Centaur	1	10.5	ng/ml	1	10.5	5
21-T6	CEA	21747	Immunological test (CLIA)	SI	SIEMENS (Bayer Health)	Siemens (Bayer Healthcare) Centaur	2	27	ng/ml	1	27	5
21-T6	CEA	24621	Immunological test (CLIA)	SI	SIEMENS (Bayer Health)	Siemens: Atellica IM	1	11.7	ng/ml	1	11.7	5
21-T6	CEA	24621	Immunological test (CLIA)	SI	SIEMENS (Bayer Health)	Siemens: Atellica IM	2	29.2	ng/ml	1	29.2	5
21-T6	CEA	25146	Immunological test (CLIA)	SI	SIEMENS (Bayer Health)	Siemens (Bayer Healthcare) Centaur	1	12.3	ng/ml	1	12.3	5
21-T6	CEA	25146	Immunological test (CLIA)	SI	SIEMENS (Bayer Health)	Siemens (Bayer Healthcare) Centaur	2	31.3	ng/ml	1	31.3	5
21-T6	CEA	26220	Immunological test (LIA)	SI	SIEMENS (Bayer Health)	Siemens (Bayer Healthcare) Centaur	1	11.2		1	11.2	5
21-T6	CEA	26220	Immunological test (LIA)	SI	SIEMENS (Bayer Health)	Siemens (Bayer Healthcare) Centaur	2	28.7		1	28.7	5
21-T6	CEA	89466	Immunological test (CLIA)	others	DIASORIN	Diasorin Liaison XL	1	12.6	µg/l	1	12.6	5
21-T6	CEA	89466	Immunological test (CLIA)	others	DIASORIN	Diasorin Liaison XL	2	27	µg/l	1	27	5
21-T6	CEA	90984	Immunological test (CLIA)	SI	SIEMENS (Bayer Health)	Siemens (Bayer Healthcare) Centaur	1	11.6	ng/ml	1	11.6	5
21-T6	CEA	90984	Immunological test (CLIA)	SI	SIEMENS (Bayer Health)	Siemens (Bayer Healthcare) Centaur	2	29.2	ng/ml	1	29.2	5
21-T6	CEA	91191	Immunological test (ECLIA)	SI	SIEMENS HEALTHINEERS	Siemens: Atellica IM	1	10.8	ng/ml	1	10.8	5
21-T6	CEA	91191	Immunological test (ECLIA)	SI	SIEMENS HEALTHINEERS	Siemens: Atellica IM	2	28.4	ng/ml	1	28.4	5
21-T6	CEA	92694	Immunological test (CLIA)	SI	SIEMENS HEALTHINEERS	Siemens: Atellica IM	1	11	ng/ml	1	11	5
21-T6	CEA	92694	Immunological test (CLIA)	SI	SIEMENS HEALTHINEERS	Siemens: Atellica IM	2	26.8	ng/ml	1	26.8	5
21-T6	CEA	92838	Immunological test (LIA)	others	DIASORIN	Diasorin Liaison XL	1	12.4	µg/l	1	12.4	5
21-T6	CEA	92838	Immunological test (LIA)	others	DIASORIN	Diasorin Liaison XL	2	24.9	µg/l	1	24.9	5
21-T6	CEA	96933	Immunological test (LOCI)	SI	SIEMENS HEALTHINEERS	Siemens (Dade-Behring) Dimension Vista	1	9	µg/l	1	9	5	jmp (SI)
21-T6	CEA	96933	Immunological test (LOCI)	SI	SIEMENS HEALTHINEERS	Siemens (Dade-Behring) Dimension Vista	2	23	µg/l	1	23	5	jmp (SIE)
21-T6	CEA	99231	Immunological test (CLIA)	SI	SIEMENS HEALTHINEERS	Siemens: Atellica IM	1	10.9	ng/ml	1	10.9	5
21-T6	CEA	99231	Immunological test (CLIA)	SI	SIEMENS HEALTHINEERS	Siemens: Atellica IM	2	27.6	ng/ml	1	27.6	5
21-T6	CEA	128010	Immunological test (CMIA)	SI	SIEMENS HEALTHINEERS	Siemens: Atellica IM	1	10.9	ng/ml	1	10.9	5
21-T6	CEA	128010	Immunological test (CMIA)	SI	SIEMENS HEALTHINEERS	Siemens: Atellica IM	2	26.9	ng/ml	1	26.9	5
21-T6	CEA	5529	Immunological test (LEIA)	SI	SIEMENS (DPC Biermann)	Siemens (DPC Biermann) Immulite	1	13.7	ng/ml	1	13.7	5	jmp (SI)
21-T6	CEA	5529	Immunological test (LEIA)	SI	SIEMENS (DPC Biermann)	Siemens (DPC Biermann) Immulite	2	34.4	ng/ml	1	34.4	5
21-T6	CEA	5862	Immunological test (LIA)	SI	SIEMENS (DPC Biermann)	Siemens (Bayer Healthcare) Centaur	1	10.8	ng/ml	1	10.8	5
21-T6	CEA	5862	Immunological test (LIA)	SI	SIEMENS (DPC Biermann)	Siemens (Bayer Healthcare) Centaur	2	28	ng/ml	1	28	5
21-T6	CEA	21081	Immunological test (CLIA)	SI	SIEMENS (DPC Biermann)	Siemens (DPC Biermann) Immulite 2000	1	12	ng/ml	1	12	5
21-T6	CEA	21081	Immunological test (CLIA)	SI	SIEMENS (DPC Biermann)	Siemens (DPC Biermann) Immulite 2000	2	31.8	ng/ml	1	31.8	5
21-T6	CEA	21873	Immunological test (LEIA)	SI	SIEMENS (DPC Biermann)	Siemens (DPC Biermann) Immulite 2000	1	10.9	ng/ml	1	10.9	5
21-T6	CEA	21873	Immunological test (LEIA)	SI	SIEMENS (DPC Biermann)	Siemens (DPC Biermann) Immulite 2000	2	33.7	ng/ml	1	33.7	5
21-T6	CEA	25389	Immunological test (LEIA)	SI	SIEMENS (DPC Biermann)	Siemens (DPC Biermann) Immulite 2000	1	12.6	ng/ml	1	12.6	5
21-T6	CEA	25389	Immunological test (LEIA)	SI	SIEMENS (DPC Biermann)	Siemens (DPC Biermann) Immulite 2000	2	32.5	ng/ml	1	32.5	5
21-T6	CEA	25578	Immunological test (CLIA)	SI	SIEMENS (DPC Biermann)	Siemens (DPC Biermann) Immulite 2000	1	13	ng/ml	1	13	5
21-T6	CEA	25578	Immunological test (CLIA)	SI	SIEMENS (DPC Biermann)	Siemens (DPC Biermann) Immulite 2000	2	32.5	ng/ml	1	32.5	5
21-T6	CEA	90903	Immunological test (CLIA)	SI	SIEMENS (DPC Biermann)	Siemens (DPC Biermann) Immulite	1	11.4	ng/ml	1	11.4	5
21-T6	CEA	90903	Immunological test (CLIA)	SI	SIEMENS (DPC Biermann)	Siemens (DPC Biermann) Immulite	2	30.2	ng/ml	1	30.2	5
21-T6	CEA	95334	Immunological test (LEIA)	SI	SIEMENS (DPC Biermann)	Siemens (DPC Biermann) Immulite 2000	1	12.2	ng/ml	1	12.2	5
21-T6	CEA	95334	Immunological test (LEIA)	SI	SIEMENS (DPC Biermann)	Siemens (DPC Biermann) Immulite 2000	2	32.4	ng/ml	1	32.4	5
21-T6	CEA	98979	Immunological test (LEIA)	SI	SIEMENS (DPC Biermann)	Siemens (DPC Biermann) Immulite	1	11.4	ng/ml	1	11.4	5
21-T6	CEA	98979	Immunological test (LEIA)	SI	SIEMENS (DPC Biermann)	Siemens (DPC Biermann) Immulite	2	30.4	ng/ml	1	30.4	5
21-T6	CEA	128022	Immunological test (CLIA)	SI	SIEMENS (DPC Biermann)	Siemens (DPC Biermann) Immulite 2000	1	13.4	ng/ml	1	13.4	5
21-T6	CEA	128022	Immunological test (CLIA)	SI	SIEMENS (DPC Biermann)	Siemens (DPC Biermann) Immulite 2000	2	37.6	ng/ml	1	37.6	5	jmp (DG)
21-T6	CEA	128706	Immunological test (LEIA)	SI	SIEMENS (DPC Biermann)	Siemens (DPC Biermann) Immulite 2000	1	13.9	ng/ml	1	13.9	5	jmp (SI)
21-T6	CEA	128706	Immunological test (LEIA)	SI	SIEMENS (DPC Biermann)	Siemens (DPC Biermann) Immulite 2000	2	33.3	ng/ml	1	33.3	5
21-T6	CEA	136545	Immunological test (CLIA)	SI	SIEMENS (DPC Biermann)	Siemens (DPC Biermann) Immulite	1	11.8	ng/ml	1	11.8	5
21-T6	CEA	136545	Immunological test (CLIA)	SI	SIEMENS (DPC Biermann)	Siemens (DPC Biermann) Immulite	2	32.5	ng/ml	1	32.5	5
21-T6	CEA	148998	Immunological test (CLIA)	SI	SIEMENS (DPC Biermann)	Siemens (DPC Biermann) Immulite 2000	1	12.2	ng/ml	1	12.2	5
21-T6	CEA	148998	Immunological test (CLIA)	SI	SIEMENS (DPC Biermann)	Siemens (DPC Biermann) Immulite 2000	2	31.6	ng/ml	1	31.6	5
21-T6	CEA	1101	Immunological test (ECLIA)	RO	ROCHE DIAGNOSTICS	Roche Cobas (6000) System (c501/502/e601)	1	9.4	µg/l	1	9.4	5
21-T6	CEA	1101	Immunological test (ECLIA)	RO	ROCHE DIAGNOSTICS	Roche Cobas (6000) System (c501/502/e601)	2	13.8	µg/l	1	13.8	5	jmp
21-T6	CEA	1143	Immunological test (ECLIA)	RO	ROCHE DIAGNOSTICS	Roche Cobas (6000) System (c501/502/e601)	1	9.6		1	9.6	5
21-T6	CEA	1143	Immunological test (ECLIA)	RO	ROCHE DIAGNOSTICS	Roche Cobas (6000) System (c501/502/e601)	2	19.6		1	19.6	5
21-T6	CEA	1161	Immunological test (ECLIA)	RO	ROCHE DIAGNOSTICS	Roche Cobas (8000) System (e801)	1	9.7	µg/l	1	9.7	5
21-T6	CEA	1161	Immunological test (ECLIA)	RO	ROCHE DIAGNOSTICS	Roche Cobas (8000) System (e801)	2	20.2	µg/l	1	20.2	5
21-T6	CEA	1269	Immunological test (ECLIA)	RO	ROCHE DIAGNOSTICS	Roche Cobas (8000) System (e801)	1	8.71	ng/ml	1	8.71	5
21-T6	CEA	1269	Immunological test (ECLIA)	RO	ROCHE DIAGNOSTICS	Roche Cobas (8000) System (e801)	2	18.7	ng/ml	1	18.7	5
21-T6	CEA	1272	Immunological test (ECLIA)	RO	ROCHE DIAGNOSTICS	Roche Cobas (6000) System (c501/502/e601)	1	10.3	ng/ml	1	10.3	5
21-T6	CEA	1272	Immunological test (ECLIA)	RO	ROCHE DIAGNOSTICS	Roche Cobas (6000) System (c501/502/e601)	2	21.1	ng/ml	1	21.1	5
21-T6	CEA	1449	Immunological test (ECLIA)	RO	ROCHE DIAGNOSTICS	Roche Cobas e411	1	10.1	ng/ml	1	10.1	5
21-T6	CEA	1449	Immunological test (ECLIA)	RO	ROCHE DIAGNOSTICS	Roche Cobas e411	2	21	ng/ml	1	21	5
21-T6	CEA	1515	Immunological test (ECLIA)	RO	ROCHE DIAGNOSTICS	Roche Cobas (6000) System (c501/502/e601)	1	9.5	ng/ml	1	9.5	5
21-T6	CEA	1515	Immunological test (ECLIA)	RO	ROCHE DIAGNOSTICS	Roche Cobas (6000) System (c501/502/e601)	2	19.6	ng/ml	1	19.6	5
21-T6	CEA	1542	Immunological test (ECLIA)	RO	ROCHE DIAGNOSTICS	Roche Cobas (6000) System (c501/502/e601)	1	10.5	ng/ml	1	10.5	5
21-T6	CEA	1542	Immunological test (ECLIA)	RO	ROCHE DIAGNOSTICS	Roche Cobas (6000) System (c501/502/e601)	2	21.8	ng/ml	1	21.8	5
21-T6	CEA	1572	Immunological test (ECLIA)	RO	ROCHE DIAGNOSTICS	Roche Cobas (6000) System (c501/502/e601)	1	9.3	ng/ml	1	9.3	5
21-T6	CEA	1572	Immunological test (ECLIA)	RO	ROCHE DIAGNOSTICS	Roche Cobas (6000) System (c501/502/e601)	2	19.1	ng/ml	1	19.1	5
21-T6	CEA	1578	Immunological test (ECLIA)	RO	ROCHE DIAGNOSTICS	Roche Cobas (6000) System (c501/502/e601)	1	9.25	ng/ml	1	9.25	5
21-T6	CEA	1578	Immunological test (ECLIA)	RO	ROCHE DIAGNOSTICS	Roche Cobas (6000) System (c501/502/e601)	2	19.5	ng/ml	1	19.5	5
21-T6	CEA	1620	Immunological test (ECLIA)	RO	ROCHE DIAGNOSTICS	Roche Cobas (8000) System (e801)	1	9.3	ng/ml	1	9.3	5
21-T6	CEA	1620	Immunological test (ECLIA)	RO	ROCHE DIAGNOSTICS	Roche Cobas (8000) System (e801)	2	19.9	ng/ml	1	19.9	5
21-T6	CEA	1722	Immunological test (ECLIA)	RO	ROCHE DIAGNOSTICS	Roche Cobas (8000) System (e801)	1	10.4	ng/ml	1	10.4	5
21-T6	CEA	1722	Immunological test (ECLIA)	RO	ROCHE DIAGNOSTICS	Roche Cobas (8000) System (e801)	2	21.8	ng/ml	1	21.8	5
21-T6	CEA	1803	Immunological test (ECLIA)	RO	ROCHE DIAGNOSTICS	Roche Cobas e411	1	9.6	ng/ml	1	9.6	5
21-T6	CEA	1803	Immunological test (ECLIA)	RO	ROCHE DIAGNOSTICS	Roche Cobas e411	2	19.6	ng/ml	1	19.6	5
21-T6	CEA	1806	Immunological test (ECLIA)	RO	ROCHE DIAGNOSTICS	Roche Cobas (6000) System (c501/502/e601)	1	9.4	ng/ml	1	9.4	5
21-T6	CEA	1806	Immunological test (ECLIA)	RO	ROCHE DIAGNOSTICS	Roche Cobas (6000) System (c501/502/e601)	2	19.7	ng/ml	1	19.7	5
21-T6	CEA	1962	Immunological test (ECLIA)	RO	ROCHE DIAGNOSTICS	Roche Cobas (6000) System (c501/502/e601)	1	9.1	ng/ml	1	9.1	5
21-T6	CEA	1962	Immunological test (ECLIA)	RO	ROCHE DIAGNOSTICS	Roche Cobas (6000) System (c501/502/e601)	2	19.3	ng/ml	1	19.3	5
21-T6	CEA	2166	Immunological test (ECLIA)	RO	ROCHE DIAGNOSTICS	Roche Cobas (6000) System (c501/502/e601)	1	9.5	ng/ml	1	9.5	5
21-T6	CEA	2166	Immunological test (ECLIA)	RO	ROCHE DIAGNOSTICS	Roche Cobas (6000) System (c501/502/e601)	2	19.8	ng/ml	1	19.8	5
21-T6	CEA	2298	Immunological test (ECLIA)	RO	ROCHE DIAGNOSTICS	Roche Elecsys-Systeme/Cobas e602	1	9.1	ng/ml	1	9.1	5
21-T6	CEA	2298	Immunological test (ECLIA)	RO	ROCHE DIAGNOSTICS	Roche Elecsys-Systeme/Cobas e602	2	19.2	ng/ml	1	19.2	5
21-T6	CEA	2433	Immunological test (MEIA)	RO	ROCHE DIAGNOSTICS	Roche Cobas e411	1	10.8	ng/ml	1	10.8	5
21-T6	CEA	2433	Immunological test (MEIA)	RO	ROCHE DIAGNOSTICS	Roche Cobas e411	2	22.4	ng/ml	1	22.4	5
21-T6	CEA	2505	Immunological test (ECLIA)	RO	ROCHE DIAGNOSTICS	Roche Cobas (6000) System (c501/502/e601)	1	10	µg/l	1	10	5
21-T6	CEA	2505	Immunological test (ECLIA)	RO	ROCHE DIAGNOSTICS	Roche Cobas (6000) System (c501/502/e601)	2	20.6	µg/l	1	20.6	5
21-T6	CEA	3249	Immunological test (ECLIA)	RO	ROCHE DIAGNOSTICS	Roche Cobas (6000) System (c501/502/e601)	1	9.52	ng/ml	1	9.52	5
21-T6	CEA	3249	Immunological test (ECLIA)	RO	ROCHE DIAGNOSTICS	Roche Cobas (6000) System (c501/502/e601)	2	19.7	ng/ml	1	19.7	5
21-T6	CEA	3546	Immunological test (ECLIA)	RO	ROCHE DIAGNOSTICS	Roche Cobas (6000) System (c501/502/e601)	1	10	ng/ml	1	10	5
21-T6	CEA	3546	Immunological test (ECLIA)	RO	ROCHE DIAGNOSTICS	Roche Cobas (6000) System (c501/502/e601)	2	20.1	ng/ml	1	20.1	5
21-T6	CEA	3570	Immunological test (ECLIA)	RO	ROCHE DIAGNOSTICS	Roche Cobas (8000) System (e801)	1	10.3	ng/ml	1	10.3	5
21-T6	CEA	3570	Immunological test (ECLIA)	RO	ROCHE DIAGNOSTICS	Roche Cobas (8000) System (e801)	2	21.8	ng/ml	1	21.8	5
21-T6	CEA	3582	Immunological test (ECLIA)	RO	ROCHE DIAGNOSTICS	Roche Elecsys-Systeme/Cobas e602	1	10	ng/ml	1	10	5
21-T6	CEA	3582	Immunological test (ECLIA)	RO	ROCHE DIAGNOSTICS	Roche Elecsys-Systeme/Cobas e602	2	20	ng/ml	1	20	5
21-T6	CEA	3972	Immunological test (ECLIA)	RO	ROCHE DIAGNOSTICS	Roche Cobas (6000) System (c501/502/e601)	1	9	µg/l	1	9	5
21-T6	CEA	3972	Immunological test (ECLIA)	RO	ROCHE DIAGNOSTICS	Roche Cobas (6000) System (c501/502/e601)	2	18.6	µg/l	1	18.6	5
21-T6	CEA	4302	Immunological test (ECLIA)	RO	ROCHE DIAGNOSTICS	Roche Cobas (8000) System (c701/702)	1	9.2	ng/ml	1	9.2	5
21-T6	CEA	4302	Immunological test (ECLIA)	RO	ROCHE DIAGNOSTICS	Roche Cobas (8000) System (c701/702)	2	19.6	ng/ml	1	19.6	5
21-T6	CEA	4344	Immunological test (ECLIA)	RO	ROCHE DIAGNOSTICS	Roche Cobas (8000) System (e801)	1	10.2	ng/ml	1	10.2	5
21-T6	CEA	4344	Immunological test (ECLIA)	RO	ROCHE DIAGNOSTICS	Roche Cobas (8000) System (e801)	2	21.1	ng/ml	1	21.1	5
21-T6	CEA	4599	Immunological test (ECLIA)	RO	ROCHE DIAGNOSTICS	Roche Cobas (8000) System (e801)	1	9.4	µg/l	1	9.4	5
21-T6	CEA	4599	Immunological test (ECLIA)	RO	ROCHE DIAGNOSTICS	Roche Cobas (8000) System (e801)	2	20.4	µg/l	1	20.4	5
21-T6	CEA	4944	Immunological test (CLIA)	RO	ROCHE DIAGNOSTICS	Roche Cobas (6000) System (c501/502/e601)	1	9.1	ng/ml	1	9.1	5
21-T6	CEA	4944	Immunological test (CLIA)	RO	ROCHE DIAGNOSTICS	Roche Cobas (6000) System (c501/502/e601)	2	19.3	ng/ml	1	19.3	5
21-T6	CEA	5049	Immunological test (ECLIA)	RO	ROCHE DIAGNOSTICS	Roche Cobas (6000) System (c501/502/e601)	1	9.79	ng/ml	1	9.79	5
21-T6	CEA	5049	Immunological test (ECLIA)	RO	ROCHE DIAGNOSTICS	Roche Cobas (6000) System (c501/502/e601)	2	20.3	ng/ml	1	20.3	5
21-T6	CEA	5502	Immunological test (ECLIA)	RO	ROCHE DIAGNOSTICS	Roche Cobas (8000) System (e801)	1	9.42	ng/ml	1	9.42	5
21-T6	CEA	5502	Immunological test (ECLIA)	RO	ROCHE DIAGNOSTICS	Roche Cobas (8000) System (e801)	2	20.1	ng/ml	1	20.1	5
21-T6	CEA	5586	Immunological test (ECLIA)	RO	ROCHE DIAGNOSTICS	Roche Cobas (6000) System (c501/502/e601)	1	9	ng/ml	1	9	5
21-T6	CEA	5586	Immunological test (ECLIA)	RO	ROCHE DIAGNOSTICS	Roche Cobas (6000) System (c501/502/e601)	2	18.1	ng/ml	1	18.1	5
21-T6	CEA	6132	Immunological test (ECLIA)	RO	ROCHE DIAGNOSTICS	Roche Cobas (8000) System (e801)	1	10.4	ng/ml	1	10.4	5
21-T6	CEA	6132	Immunological test (ECLIA)	RO	ROCHE DIAGNOSTICS	Roche Cobas (8000) System (e801)	2	21.3	ng/ml	1	21.3	5
21-T6	CEA	6882	Immunological test (ECLIA)	RO	ROCHE DIAGNOSTICS	Roche Cobas (8000) System (c701/702)	1	9.87	ng/ml	1	9.87	5
21-T6	CEA	6882	Immunological test (ECLIA)	RO	ROCHE DIAGNOSTICS	Roche Cobas (8000) System (c701/702)	2	21.5	ng/ml	1	21.5	5
21-T6	CEA	6936	Immunological test (ECLIA)	RO	ROCHE DIAGNOSTICS	Roche Cobas (6000) System (c501/502/e601)	1	9.34	ng/ml	1	9.34	5
21-T6	CEA	6936	Immunological test (ECLIA)	RO	ROCHE DIAGNOSTICS	Roche Cobas (6000) System (c501/502/e601)	2	19.1	ng/ml	1	19.1	5
21-T6	CEA	7149		RO	ROCHE DIAGNOSTICS	Roche Cobas e411	1	9.66	ng/ml	1	9.66	5
21-T6	CEA	7149		RO	ROCHE DIAGNOSTICS	Roche Cobas e411	2	20.4	ng/ml	1	20.4	5
21-T6	CEA	7215	Immunological test (ECLIA)	RO	ROCHE DIAGNOSTICS	Roche Elecsys-Systeme/Cobas e602	1	9.8	µg/l	1	9.8	5
21-T6	CEA	7215	Immunological test (ECLIA)	RO	ROCHE DIAGNOSTICS	Roche Elecsys-Systeme/Cobas e602	2	20	µg/l	1	20	5
21-T6	CEA	7335	Immunological test (ECLIA)	RO	ROCHE DIAGNOSTICS	Roche Cobas (8000) System (e801)	1	9.04	ng/ml	1	9.04	5
21-T6	CEA	7335	Immunological test (ECLIA)	RO	ROCHE DIAGNOSTICS	Roche Cobas (8000) System (e801)	2	19.2	ng/ml	1	19.2	5
21-T6	CEA	7371	Immunological test (ECLIA)	RO	ROCHE DIAGNOSTICS	Roche Elecsys-Systeme/Cobas e602	1	11	µg/l	1	11	5	jmp
21-T6	CEA	7371	Immunological test (ECLIA)	RO	ROCHE DIAGNOSTICS	Roche Elecsys-Systeme/Cobas e602	2	23	µg/l	1	23	5
21-T6	CEA	7392	Immunological test (ECLIA)	RO	ROCHE DIAGNOSTICS	Roche Cobas e411	1	10.1	ng/ml	1	10.1	5
21-T6	CEA	7392	Immunological test (ECLIA)	RO	ROCHE DIAGNOSTICS	Roche Cobas e411	2	20.4	ng/ml	1	20.4	5
21-T6	CEA	8505	Immunological test (ECLIA)	RO	ROCHE DIAGNOSTICS	Roche Modular-Systeme	1	9.3	ng/ml	1	9.3	5
21-T6	CEA	8505	Immunological test (ECLIA)	RO	ROCHE DIAGNOSTICS	Roche Modular-Systeme	2	19.5	ng/ml	1	19.5	5
21-T6	CEA	9207	Immunological test (LIA)	RO	ROCHE DIAGNOSTICS	Roche Cobas (6000) System (c501/502/e601)	1	9.8	ng/ml	1	9.8	5
21-T6	CEA	9207	Immunological test (LIA)	RO	ROCHE DIAGNOSTICS	Roche Cobas (6000) System (c501/502/e601)	2	19.6	ng/ml	1	19.6	5
21-T6	CEA	10398	Immunological test (ECLIA)	RO	ROCHE DIAGNOSTICS	Roche Cobas e411	1	9.7	µg/l	1	9.7	5
21-T6	CEA	10398	Immunological test (ECLIA)	RO	ROCHE DIAGNOSTICS	Roche Cobas e411	2	20.2	µg/l	1	20.2	5
21-T6	CEA	10830	Immunological test (ECLIA)	RO	ROCHE DIAGNOSTICS	Roche Cobas (6000) System (c501/502/e601)	1	9.66	ng/ml	1	9.66	5
21-T6	CEA	10830	Immunological test (ECLIA)	RO	ROCHE DIAGNOSTICS	Roche Cobas (6000) System (c501/502/e601)	2	20.1	ng/ml	1	20.1	5
21-T6	CEA	10929	Immunological test (ECLIA)	RO	ROCHE DIAGNOSTICS	Roche Cobas (6000) System (c501/502/e601)	1	9.7	ng/ml	1	9.7	5
21-T6	CEA	10929	Immunological test (ECLIA)	RO	ROCHE DIAGNOSTICS	Roche Cobas (6000) System (c501/502/e601)	2	20.2	ng/ml	1	20.2	5
21-T6	CEA	10950	Immunological test (ECLIA)	RO	ROCHE DIAGNOSTICS	Roche Cobas (8000) System (e801)	1	10.4	ng/ml	1	10.4	5
21-T6	CEA	10950	Immunological test (ECLIA)	RO	ROCHE DIAGNOSTICS	Roche Cobas (8000) System (e801)	2	22	ng/ml	1	22	5
21-T6	CEA	11178	Other methods	RO	ROCHE DIAGNOSTICS	Roche Cobas e411	1	9.89	ng/ml	1	9.89	5
21-T6	CEA	11178	Other methods	RO	ROCHE DIAGNOSTICS	Roche Cobas e411	2	20.3	ng/ml	1	20.3	5
21-T6	CEA	11295	Immunological test (ECLIA)	RO	ROCHE DIAGNOSTICS	Roche Cobas (6000) System (c501/502/e601)	1	9.7	ng/ml	1	9.7	5
21-T6	CEA	11295	Immunological test (ECLIA)	RO	ROCHE DIAGNOSTICS	Roche Cobas (6000) System (c501/502/e601)	2	20	ng/ml	1	20	5
21-T6	CEA	11376	Immunological test (ECLIA)	RO	ROCHE DIAGNOSTICS	Roche Elecsys-Systeme/Cobas e602	1	9.1	ng/ml	1	9.1	5
21-T6	CEA	11376	Immunological test (ECLIA)	RO	ROCHE DIAGNOSTICS	Roche Elecsys-Systeme/Cobas e602	2	18.7	ng/ml	1	18.7	5
21-T6	CEA	11382	Immunological test (ECLIA)	RO	ROCHE DIAGNOSTICS	Roche Elecsys-Systeme/Cobas e602	1	9.33	ng/ml	1	9.33	5
21-T6	CEA	11382	Immunological test (ECLIA)	RO	ROCHE DIAGNOSTICS	Roche Elecsys-Systeme/Cobas e602	2	19.5	ng/ml	1	19.5	5
21-T6	CEA	11676	Immunological test (ECLIA)	RO	ROCHE DIAGNOSTICS	Roche Cobas (6000) System (c501/502/e601)	1	9.77	ng/ml	1	9.77	5
21-T6	CEA	11676	Immunological test (ECLIA)	RO	ROCHE DIAGNOSTICS	Roche Cobas (6000) System (c501/502/e601)	2	19.4	ng/ml	1	19.4	5
21-T6	CEA	12129	Immunological test (ECLIA)	RO	ROCHE DIAGNOSTICS	Roche Cobas (6000) System (c501/502/e601)	1	9.6	ng/ml	1	9.6	5
21-T6	CEA	12129	Immunological test (ECLIA)	RO	ROCHE DIAGNOSTICS	Roche Cobas (6000) System (c501/502/e601)	2	19.6	ng/ml	1	19.6	5
21-T6	CEA	12183		RO	ROCHE DIAGNOSTICS		1	10	ng/ml	1	10	5
21-T6	CEA	12183		RO	ROCHE DIAGNOSTICS		2	21.5	ng/ml	1	21.5	5
21-T6	CEA	12321	Immunological test (ECLIA)	RO	ROCHE DIAGNOSTICS	Roche Cobas (8000) System (e801)	1	8.88	ng/ml	1	8.88	5
21-T6	CEA	12321	Immunological test (ECLIA)	RO	ROCHE DIAGNOSTICS	Roche Cobas (8000) System (e801)	2	19.5	ng/ml	1	19.5	5
21-T6	CEA	12510	Immunological test (ECLIA)	RO	ROCHE DIAGNOSTICS	Roche Cobas (8000) System (e801)	1	11	ng/ml	1	11	5	jmp
21-T6	CEA	12510	Immunological test (ECLIA)	RO	ROCHE DIAGNOSTICS	Roche Cobas (8000) System (e801)	2	22.2	ng/ml	1	22.2	5
21-T6	CEA	12618	Immunological test (ECLIA)	RO	ROCHE DIAGNOSTICS	Roche Elecsys-Systeme/Cobas e602	1	9.42	ng/ml	1	9.42	5
21-T6	CEA	12618	Immunological test (ECLIA)	RO	ROCHE DIAGNOSTICS	Roche Elecsys-Systeme/Cobas e602	2	19.5	ng/ml	1	19.5	5
21-T6	CEA	12831	Immunological test (ECLIA)	RO	ROCHE DIAGNOSTICS	Roche Cobas (6000) System (c501/502/e601)	1	9.86	ng/ml	1	9.86	5
21-T6	CEA	12831	Immunological test (ECLIA)	RO	ROCHE DIAGNOSTICS	Roche Cobas (6000) System (c501/502/e601)	2	20.5	ng/ml	1	20.5	5
21-T6	CEA	12897	Immunological test (ECLIA)	RO	ROCHE DIAGNOSTICS	Roche Modular-Systeme	1	10	ng/ml	1	10	5
21-T6	CEA	12897	Immunological test (ECLIA)	RO	ROCHE DIAGNOSTICS	Roche Modular-Systeme	2	20.4	ng/ml	1	20.4	5
21-T6	CEA	13527	Immunological test (ECLIA)	RO	ROCHE DIAGNOSTICS	Roche Cobas (6000) System (c501/502/e601)	1	9.7	ng/ml	1	9.7	5
21-T6	CEA	13527	Immunological test (ECLIA)	RO	ROCHE DIAGNOSTICS	Roche Cobas (6000) System (c501/502/e601)	2	20	ng/ml	1	20	5
21-T6	CEA	13533	Immunological test (ECLIA)	RO	ROCHE DIAGNOSTICS	Roche Cobas (6000) System (c501/502/e601)	1	9.56	ng/ml	1	9.56	5
21-T6	CEA	13533	Immunological test (ECLIA)	RO	ROCHE DIAGNOSTICS	Roche Cobas (6000) System (c501/502/e601)	2	20.2	ng/ml	1	20.2	5
21-T6	CEA	13656	Immunological test (ECLIA)	RO	ROCHE DIAGNOSTICS	Roche Cobas (8000) System (e801)	1	9.3	ng/ml	1	9.3	5
21-T6	CEA	13656	Immunological test (ECLIA)	RO	ROCHE DIAGNOSTICS	Roche Cobas (8000) System (e801)	2	19.3	ng/ml	1	19.3	5
21-T6	CEA	13833	Immunological test (CLIA)	RO	ROCHE DIAGNOSTICS	Roche Cobas (6000) System (c501/502/e601)	1	9.35	ng/ml	1	9.35	5
21-T6	CEA	13833	Immunological test (CLIA)	RO	ROCHE DIAGNOSTICS	Roche Cobas (6000) System (c501/502/e601)	2	19.4	ng/ml	1	19.4	5
21-T6	CEA	14184	Immunological test (ECLIA)	RO	ROCHE DIAGNOSTICS	Roche Modular-Systeme	1	9.57	ng/ml	1	9.57	5
21-T6	CEA	14184	Immunological test (ECLIA)	RO	ROCHE DIAGNOSTICS	Roche Modular-Systeme	2	20	ng/ml	1	20	5
21-T6	CEA	14253	Immunological test (ECLIA)	RO	ROCHE DIAGNOSTICS	Roche Cobas e411	1	10.2	ng/ml	1	10.2	5
21-T6	CEA	14253	Immunological test (ECLIA)	RO	ROCHE DIAGNOSTICS	Roche Cobas e411	2	21.3	ng/ml	1	21.3	5
21-T6	CEA	14307	Immunological test (ECLIA)	RO	ROCHE DIAGNOSTICS	Roche Cobas (8000) System (e801)	1	9.5	ng/ml	1	9.5	5
21-T6	CEA	14307	Immunological test (ECLIA)	RO	ROCHE DIAGNOSTICS	Roche Cobas (8000) System (e801)	2	20.2	ng/ml	1	20.2	5
21-T6	CEA	14481	Immunological test (ECLIA)	RO	ROCHE DIAGNOSTICS	Roche Cobas e411	1	10.8	ng/ml	1	10.8	5
21-T6	CEA	14481	Immunological test (ECLIA)	RO	ROCHE DIAGNOSTICS	Roche Cobas e411	2	23	ng/ml	1	23	5
21-T6	CEA	14505	Immunological test (ECLIA)	RO	ROCHE DIAGNOSTICS	Roche Cobas (8000) System (e801)	1	9.72		1	9.72	5
21-T6	CEA	14505	Immunological test (ECLIA)	RO	ROCHE DIAGNOSTICS	Roche Cobas (8000) System (e801)	2	20.9		1	20.9	5
21-T6	CEA	14844	Immunological test (ECLIA)	RO	ROCHE DIAGNOSTICS	Roche Cobas (6000) System (c501/502/e601)	1	9.51	ng/ml	1	9.51	5
21-T6	CEA	14844	Immunological test (ECLIA)	RO	ROCHE DIAGNOSTICS	Roche Cobas (6000) System (c501/502/e601)	2	19.7	ng/ml	1	19.7	5
21-T6	CEA	14862	Immunological test (ECLIA)	RO	ROCHE DIAGNOSTICS	Roche Elecsys-Systeme/Cobas e602	1	9.6	ng/ml	1	9.6	5
21-T6	CEA	14862	Immunological test (ECLIA)	RO	ROCHE DIAGNOSTICS	Roche Elecsys-Systeme/Cobas e602	2	19.5	ng/ml	1	19.5	5
21-T6	CEA	15042	Immunological test (ECLIA)	RO	ROCHE DIAGNOSTICS	Roche Elecsys-Systeme/Cobas e602	1	10.3	ng/ml	1	10.3	5
21-T6	CEA	15042	Immunological test (ECLIA)	RO	ROCHE DIAGNOSTICS	Roche Elecsys-Systeme/Cobas e602	2	20.9	ng/ml	1	20.9	5
21-T6	CEA	15093	Immunological test (ECLIA)	RO	ROCHE DIAGNOSTICS	Roche Elecsys-Systeme/Cobas e602	1	9.34	ng/ml	1	9.34	5
21-T6	CEA	15093	Immunological test (ECLIA)	RO	ROCHE DIAGNOSTICS	Roche Elecsys-Systeme/Cobas e602	2	20.4	ng/ml	1	20.4	5
21-T6	CEA	15306	Immunological test (ECLIA)	RO	ROCHE DIAGNOSTICS	Roche Cobas (8000) System (e801)	1	9.3	µg/l	1	9.3	5
21-T6	CEA	15306	Immunological test (ECLIA)	RO	ROCHE DIAGNOSTICS	Roche Cobas (8000) System (e801)	2	20.3	µg/l	1	20.3	5
21-T6	CEA	15636	Immunological test (CLIA)	RO	ROCHE DIAGNOSTICS	Roche Elecsys-Systeme/Cobas e602	1	8.8	ng/ml	1	8.8	5
21-T6	CEA	15636	Immunological test (CLIA)	RO	ROCHE DIAGNOSTICS	Roche Elecsys-Systeme/Cobas e602	2	18.4	ng/ml	1	18.4	5
21-T6	CEA	15978	Immunological test (ECLIA)	RO	ROCHE DIAGNOSTICS	Roche Cobas (6000) System (c501/502/e601)	1	9.7	ng/ml	1	9.7	5
21-T6	CEA	15978	Immunological test (ECLIA)	RO	ROCHE DIAGNOSTICS	Roche Cobas (6000) System (c501/502/e601)	2	20.1	ng/ml	1	20.1	5
21-T6	CEA	16077	Immunological test (ECLIA)	RO	ROCHE DIAGNOSTICS	Roche Cobas (6000) System (c501/502/e601)	1	9.93	ng/ml	1	9.93	5
21-T6	CEA	16077	Immunological test (ECLIA)	RO	ROCHE DIAGNOSTICS	Roche Cobas (6000) System (c501/502/e601)	2	20.7	ng/ml	1	20.7	5
21-T6	CEA	16323	Immunological test (ECLIA)	RO	ROCHE DIAGNOSTICS	Roche Elecsys-Systeme/Cobas e602	1	9.4	ng/ml	1	9.4	5
21-T6	CEA	16323	Immunological test (ECLIA)	RO	ROCHE DIAGNOSTICS	Roche Elecsys-Systeme/Cobas e602	2	19.1	ng/ml	1	19.1	5
21-T6	CEA	16653	Immunological test (ECLIA)	RO	ROCHE DIAGNOSTICS	Roche Cobas (6000) System (c501/502/e601)	1	9.8	µg/l	1	9.8	5
21-T6	CEA	16653	Immunological test (ECLIA)	RO	ROCHE DIAGNOSTICS	Roche Cobas (6000) System (c501/502/e601)	2	20.1	µg/l	1	20.1	5
21-T6	CEA	16821	Immunological test (ECLIA)	RO	ROCHE DIAGNOSTICS	Roche Cobas (8000) System (e801)	1	9.9	ng/ml	1	9.9	5
21-T6	CEA	16821	Immunological test (ECLIA)	RO	ROCHE DIAGNOSTICS	Roche Cobas (8000) System (e801)	2	20.6	ng/ml	1	20.6	5
21-T6	CEA	17205	Immunological test (ECLIA)	RO	ROCHE DIAGNOSTICS	Roche Elecsys-Systeme/Cobas e602	1	10.8	ng/ml	1	10.8	5
21-T6	CEA	17205	Immunological test (ECLIA)	RO	ROCHE DIAGNOSTICS	Roche Elecsys-Systeme/Cobas e602	2	22.2	ng/ml	1	22.2	5
21-T6	CEA	17280	Immunological test (ECLIA)	RO	ROCHE DIAGNOSTICS	Roche Elecsys-Systeme/Cobas e602	1	9.2	ng/ml	1	9.2	5
21-T6	CEA	17280	Immunological test (ECLIA)	RO	ROCHE DIAGNOSTICS	Roche Elecsys-Systeme/Cobas e602	2	18.6	ng/ml	1	18.6	5
21-T6	CEA	17376	Immunological test (ECLIA)	RO	ROCHE DIAGNOSTICS	Roche Cobas (6000) System (c501/502/e601)	1	8.92	ng/ml	1	8.92	5
21-T6	CEA	17376	Immunological test (ECLIA)	RO	ROCHE DIAGNOSTICS	Roche Cobas (6000) System (c501/502/e601)	2	17.7	ng/ml	1	17.7	5
21-T6	CEA	17658	Immunological test (ECLIA)	RO	ROCHE DIAGNOSTICS	Roche Elecsys-Systeme/Cobas e602	1	9.3	µg/l	1	9.3	5
21-T6	CEA	17658	Immunological test (ECLIA)	RO	ROCHE DIAGNOSTICS	Roche Elecsys-Systeme/Cobas e602	2	19.1	µg/l	1	19.1	5
21-T6	CEA	17766	Immunological test (ECLIA)	RO	ROCHE DIAGNOSTICS	Roche Cobas (6000) System (c501/502/e601)	1	9.5	ng/ml	1	9.5	5
21-T6	CEA	17766	Immunological test (ECLIA)	RO	ROCHE DIAGNOSTICS	Roche Cobas (6000) System (c501/502/e601)	2	20	ng/ml	1	20	5
21-T6	CEA	18861	Immunological test (ECLIA)	RO	ROCHE DIAGNOSTICS	Roche Cobas (8000) System (e801)	1	11	ng/ml	1	11	5	jmp
21-T6	CEA	18861	Immunological test (ECLIA)	RO	ROCHE DIAGNOSTICS	Roche Cobas (8000) System (e801)	2	22	ng/ml	1	22	5
21-T6	CEA	19098	Immunological test (ECLIA)	RO	ROCHE DIAGNOSTICS	Roche Cobas (8000) System (e801)	1	9.51	µg/l	1	9.51	5
21-T6	CEA	19098	Immunological test (ECLIA)	RO	ROCHE DIAGNOSTICS	Roche Cobas (8000) System (e801)	2	20.2	µg/l	1	20.2	5
21-T6	CEA	19293	Immunological test (ECLIA)	RO	ROCHE DIAGNOSTICS	Roche Cobas e411	1	10.1	ng/ml	1	10.1	5
21-T6	CEA	19293	Immunological test (ECLIA)	RO	ROCHE DIAGNOSTICS	Roche Cobas e411	2	21.1	ng/ml	1	21.1	5
21-T6	CEA	19476	Immunological test (ECLIA)	RO	ROCHE DIAGNOSTICS	Roche Elecsys-Systeme/Cobas e602	1	9.58	µg/l	1	9.58	5
21-T6	CEA	19476	Immunological test (ECLIA)	RO	ROCHE DIAGNOSTICS	Roche Elecsys-Systeme/Cobas e602	2	20	µg/l	1	20	5
21-T6	CEA	19617	Immunological test (ECLIA)	RO	ROCHE DIAGNOSTICS	Roche Cobas (8000) System (e801)	1	10.3	ng/ml	1	10.3	5
21-T6	CEA	19617	Immunological test (ECLIA)	RO	ROCHE DIAGNOSTICS	Roche Cobas (8000) System (e801)	2	21.5	ng/ml	1	21.5	5
21-T6	CEA	19659	Immunological test (ECLIA)	RO	ROCHE DIAGNOSTICS	Roche Cobas (6000) System (c501/502/e601)	1	9.51	ng/ml	1	9.51	5
21-T6	CEA	19659	Immunological test (ECLIA)	RO	ROCHE DIAGNOSTICS	Roche Cobas (6000) System (c501/502/e601)	2	19.6	ng/ml	1	19.6	5
21-T6	CEA	19749	Immunological test (ECLIA)	RO	ROCHE DIAGNOSTICS	Roche Cobas (6000) System (c501/502/e601)	1	9.39	ng/ml	1	9.39	5
21-T6	CEA	19749	Immunological test (ECLIA)	RO	ROCHE DIAGNOSTICS	Roche Cobas (6000) System (c501/502/e601)	2	19.9	ng/ml	1	19.9	5
21-T6	CEA	19908	Immunological test (ECLIA)	RO	ROCHE DIAGNOSTICS	Roche Cobas (6000) System (c501/502/e601)	1	8.9	ng/ml	1	8.9	5
21-T6	CEA	19908	Immunological test (ECLIA)	RO	ROCHE DIAGNOSTICS	Roche Cobas (6000) System (c501/502/e601)	2	18.9	ng/ml	1	18.9	5
21-T6	CEA	19920	Immunological test (ECLIA)	RO	ROCHE DIAGNOSTICS	Roche Cobas (8000) System (e801)	1	9.4	µg/l	1	9.4	5
21-T6	CEA	19920	Immunological test (ECLIA)	RO	ROCHE DIAGNOSTICS	Roche Cobas (8000) System (e801)	2	20.4	µg/l	1	20.4	5
21-T6	CEA	21006	Immunological test (ECLIA)	RO	ROCHE DIAGNOSTICS	Roche Cobas (6000) System (c501/502/e601)	1	10	µg/l	1	10	5
21-T6	CEA	21006	Immunological test (ECLIA)	RO	ROCHE DIAGNOSTICS	Roche Cobas (6000) System (c501/502/e601)	2	23	µg/l	1	23	5
21-T6	CEA	21090	Immunological test (ECLIA)	RO	ROCHE DIAGNOSTICS	Roche Cobas e411	1	10.4		1	10.4	5
21-T6	CEA	21090	Immunological test (ECLIA)	RO	ROCHE DIAGNOSTICS	Roche Cobas e411	2	20.2		1	20.2	5
21-T6	CEA	21309	Immunological test (ECLIA)	RO	ROCHE DIAGNOSTICS	Roche Cobas (6000) System (c501/502/e601)	1	8.86	ng/ml	1	8.86	5
21-T6	CEA	21309	Immunological test (ECLIA)	RO	ROCHE DIAGNOSTICS	Roche Cobas (6000) System (c501/502/e601)	2	18.1	ng/ml	1	18.1	5
21-T6	CEA	21366	Immunological test (ECLIA)	RO	ROCHE DIAGNOSTICS	Roche Cobas (6000) System (c501/502/e601)	1	10.1	ng/ml	1	10.1	5
21-T6	CEA	21366	Immunological test (ECLIA)	RO	ROCHE DIAGNOSTICS	Roche Cobas (6000) System (c501/502/e601)	2	20.6	ng/ml	1	20.6	5
21-T6	CEA	21426	Immunological test (ECLIA)	RO	ROCHE DIAGNOSTICS	Roche Cobas (8000) System (e801)	1	10.3	µg/l	1	10.3	5
21-T6	CEA	21426	Immunological test (ECLIA)	RO	ROCHE DIAGNOSTICS	Roche Cobas (8000) System (e801)	2	21.2	µg/l	1	21.2	5
21-T6	CEA	21477	Immunological test (ECLIA)	RO	ROCHE DIAGNOSTICS	Roche Elecsys-Systeme/Cobas e602	1	10	ng/ml	1	10	5
21-T6	CEA	21477	Immunological test (ECLIA)	RO	ROCHE DIAGNOSTICS	Roche Elecsys-Systeme/Cobas e602	2	21.3	ng/ml	1	21.3	5
21-T6	CEA	21498	Immunological test (ECLIA)	RO	ROCHE DIAGNOSTICS	Roche Cobas e411	1	10.1	µg/l	1	10.1	5
21-T6	CEA	21498	Immunological test (ECLIA)	RO	ROCHE DIAGNOSTICS	Roche Cobas e411	2	20.6	µg/l	1	20.6	5
21-T6	CEA	21501	Immunological test (ECLIA)	RO	ROCHE DIAGNOSTICS	Roche Elecsys-Systeme/Cobas e602	1	1.7	ng/ml	1	1.7	5	jmp
21-T6	CEA	21501	Immunological test (ECLIA)	RO	ROCHE DIAGNOSTICS	Roche Elecsys-Systeme/Cobas e602	2	20.7	ng/ml	1	20.7	5
21-T6	CEA	21576	Immunological test (ECLIA)	RO	ROCHE DIAGNOSTICS	Roche Cobas (6000) System (c501/502/e601)	1	9.5	µg/l	1	9.5	5
21-T6	CEA	21576	Immunological test (ECLIA)	RO	ROCHE DIAGNOSTICS	Roche Cobas (6000) System (c501/502/e601)	2	20	µg/l	1	20	5
21-T6	CEA	21609	Immunological test (ECLIA)	RO	ROCHE DIAGNOSTICS	Roche Cobas (6000) System (c501/502/e601)	1	9.5	ng/ml	1	9.5	5
21-T6	CEA	21609	Immunological test (ECLIA)	RO	ROCHE DIAGNOSTICS	Roche Cobas (6000) System (c501/502/e601)	2	20	ng/ml	1	20	5
21-T6	CEA	21936	Immunological test (ECLIA)	RO	ROCHE DIAGNOSTICS	Roche Cobas (8000) System (e801)	1	9.02	ng/ml	1	9.02	5
21-T6	CEA	21936	Immunological test (ECLIA)	RO	ROCHE DIAGNOSTICS	Roche Cobas (8000) System (e801)	2	19.1	ng/ml	1	19.1	5
21-T6	CEA	22035	Immunological test (ECLIA)	RO	ROCHE DIAGNOSTICS	Roche Cobas (6000) System (c501/502/e601)	1	9.8	ng/ml	1	9.8	5
21-T6	CEA	22035	Immunological test (ECLIA)	RO	ROCHE DIAGNOSTICS	Roche Cobas (6000) System (c501/502/e601)	2	21.4	ng/ml	1	21.4	5
21-T6	CEA	22170	Immunological test (ECLIA)	RO	ROCHE DIAGNOSTICS	Roche Cobas (6000) System (c501/502/e601)	1	9.76	µg/l	1	9.76	5
21-T6	CEA	22170	Immunological test (ECLIA)	RO	ROCHE DIAGNOSTICS	Roche Cobas (6000) System (c501/502/e601)	2	20.1	µg/l	1	20.1	5
21-T6	CEA	22458	Immunological test (ECLIA)	RO	ROCHE DIAGNOSTICS	Roche Cobas (6000) System (c501/502/e601)	1	9.88		1	9.88	5
21-T6	CEA	22458	Immunological test (ECLIA)	RO	ROCHE DIAGNOSTICS	Roche Cobas (6000) System (c501/502/e601)	2	20.4		1	20.4	5
21-T6	CEA	22605	Immunological test (ECLIA)	RO	ROCHE DIAGNOSTICS	Roche Cobas (6000) System (c501/502/e601)	1	10.2	ng/ml	1	10.2	5
21-T6	CEA	22605	Immunological test (ECLIA)	RO	ROCHE DIAGNOSTICS	Roche Cobas (6000) System (c501/502/e601)	2	20.9	ng/ml	1	20.9	5
21-T6	CEA	23115	Immunological test (ECLIA)	RO	ROCHE DIAGNOSTICS	Roche Elecsys-Systeme/Cobas e602	1	9.8	ng/ml	1	9.8	5
21-T6	CEA	23115	Immunological test (ECLIA)	RO	ROCHE DIAGNOSTICS	Roche Elecsys-Systeme/Cobas e602	2	20.1	ng/ml	1	20.1	5
21-T6	CEA	23139	Immunological test (ECLIA)	RO	ROCHE DIAGNOSTICS	Roche Cobas (6000) System (c501/502/e601)	1	9.8	ng/ml	1	9.8	5
21-T6	CEA	23139	Immunological test (ECLIA)	RO	ROCHE DIAGNOSTICS	Roche Cobas (6000) System (c501/502/e601)	2	20.1	ng/ml	1	20.1	5
21-T6	CEA	23664	Immunological test (ECLIA)	RO	ROCHE DIAGNOSTICS	Roche Cobas (8000) System (e801)	1	9.65	ng/ml	1	9.65	5
21-T6	CEA	23664	Immunological test (ECLIA)	RO	ROCHE DIAGNOSTICS	Roche Cobas (8000) System (e801)	2	20.3	ng/ml	1	20.3	5
21-T6	CEA	23841	Immunological test (ECLIA)	RO	ROCHE DIAGNOSTICS	Roche Cobas (8000) System (e801)	1	10.1	ng/ml	1	10.1	5
21-T6	CEA	23841	Immunological test (ECLIA)	RO	ROCHE DIAGNOSTICS	Roche Cobas (8000) System (e801)	2	21	ng/ml	1	21	5
21-T6	CEA	24402	Immunological test (ECLIA)	RO	ROCHE DIAGNOSTICS	Roche Cobas e411	1	10	ng/ml	1	10	5
21-T6	CEA	24402	Immunological test (ECLIA)	RO	ROCHE DIAGNOSTICS	Roche Cobas e411	2	20.4	ng/ml	1	20.4	5
21-T6	CEA	24720	Immunological test (ECLIA)	RO	ROCHE DIAGNOSTICS	Roche Cobas (8000) System (c701/702)	1	9.3	ng/ml	1	9.3	5
21-T6	CEA	24720	Immunological test (ECLIA)	RO	ROCHE DIAGNOSTICS	Roche Cobas (8000) System (c701/702)	2	20.2	ng/ml	1	20.2	5
21-T6	CEA	24732	Immunological test (ECLIA)	RO	ROCHE DIAGNOSTICS	Roche Cobas (6000) System (c501/502/e601)	1	9.53	ng/ml	1	9.53	5
21-T6	CEA	24732	Immunological test (ECLIA)	RO	ROCHE DIAGNOSTICS	Roche Cobas (6000) System (c501/502/e601)	2	19.9	ng/ml	1	19.9	5
21-T6	CEA	25968	Immunological test (ECLIA)	RO	ROCHE DIAGNOSTICS	Roche Cobas (8000) System (e801)	1	10.8		1	10.8	5
21-T6	CEA	25968	Immunological test (ECLIA)	RO	ROCHE DIAGNOSTICS	Roche Cobas (8000) System (e801)	2	22.1		1	22.1	5
21-T6	CEA	26265	Immunological test (CLIA)	RO	ROCHE DIAGNOSTICS	Roche Cobas (6000) System (c501/502/e601)	1	9.74	ng/ml	1	9.74	5
21-T6	CEA	26265	Immunological test (CLIA)	RO	ROCHE DIAGNOSTICS	Roche Cobas (6000) System (c501/502/e601)	2	20.2	ng/ml	1	20.2	5
21-T6	CEA	26469	Immunological test (ECLIA)	RO	ROCHE DIAGNOSTICS	Roche Cobas (6000) System (c501/502/e601)	1	9.27	ng/ml	1	9.27	5
21-T6	CEA	26469	Immunological test (ECLIA)	RO	ROCHE DIAGNOSTICS	Roche Cobas (6000) System (c501/502/e601)	2	19	ng/ml	1	19	5
21-T6	CEA	26622	Immunological test (ECLIA)	RO	ROCHE DIAGNOSTICS	Roche Cobas (6000) System (c501/502/e601)	1	9.9	ng/ml	1	9.9	5
21-T6	CEA	26622	Immunological test (ECLIA)	RO	ROCHE DIAGNOSTICS	Roche Cobas (6000) System (c501/502/e601)	2	20.2	ng/ml	1	20.2	5
21-T6	CEA	26673	Immunological test (ECLIA)	RO	ROCHE DIAGNOSTICS	Roche Cobas (6000) System (c501/502/e601)	1	9.8	ng/ml	1	9.8	5
21-T6	CEA	26673	Immunological test (ECLIA)	RO	ROCHE DIAGNOSTICS	Roche Cobas (6000) System (c501/502/e601)	2	20.2	ng/ml	1	20.2	5
21-T6	CEA	26730	Immunological test (ECLIA)	RO	ROCHE DIAGNOSTICS	Roche Cobas (6000) System (c501/502/e601)	1	9.9		1	9.9	5
21-T6	CEA	26730	Immunological test (ECLIA)	RO	ROCHE DIAGNOSTICS	Roche Cobas (6000) System (c501/502/e601)	2	20.6		1	20.6	5
21-T6	CEA	26958	Immunological test (ECLIA)	RO	ROCHE DIAGNOSTICS	Roche Cobas (8000) System (e801)	1	9.3	ng/ml	1	9.3	5
21-T6	CEA	26958	Immunological test (ECLIA)	RO	ROCHE DIAGNOSTICS	Roche Cobas (8000) System (e801)	2	20	ng/ml	1	20	5
21-T6	CEA	27576	Immunological test (ECLIA)	RO	ROCHE DIAGNOSTICS	Roche Cobas (8000) System (e801)	1	10.3	µg/l	1	10.3	5
21-T6	CEA	27576	Immunological test (ECLIA)	RO	ROCHE DIAGNOSTICS	Roche Cobas (8000) System (e801)	2	21.3	µg/l	1	21.3	5
21-T6	CEA	88839	Immunological test (CLIA)	RO	ROCHE DIAGNOSTICS	Roche Cobas (8000) System (e801)	1	9.3	ng/ml	1	9.3	5
21-T6	CEA	88839	Immunological test (CLIA)	RO	ROCHE DIAGNOSTICS	Roche Cobas (8000) System (e801)	2	20.2	ng/ml	1	20.2	5
21-T6	CEA	89403	Immunological test (ECLIA)	RO	ROCHE DIAGNOSTICS	Roche Cobas (8000) System (e801)	1	9.95	ng/ml	1	9.95	5
21-T6	CEA	89403	Immunological test (ECLIA)	RO	ROCHE DIAGNOSTICS	Roche Cobas (8000) System (e801)	2	20.8	ng/ml	1	20.8	5
21-T6	CEA	91143	Immunological test (ECLIA)	RO	ROCHE DIAGNOSTICS	Roche Cobas (6000) System (c501/502/e601)	1	9.45	µg/l	1	9.45	5
21-T6	CEA	91143	Immunological test (ECLIA)	RO	ROCHE DIAGNOSTICS	Roche Cobas (6000) System (c501/502/e601)	2	19.5	µg/l	1	19.5	5
21-T6	CEA	91146	Immunological test (ECLIA)	RO	ROCHE DIAGNOSTICS	Roche Cobas (8000) System (e801)	1	9.73		1	9.73	5
21-T6	CEA	91146	Immunological test (ECLIA)	RO	ROCHE DIAGNOSTICS	Roche Cobas (8000) System (e801)	2	21.2		1	21.2	5
21-T6	CEA	91194	Immunological test (ECLIA)	RO	ROCHE DIAGNOSTICS	Roche Cobas e411	1	10.4	ng/ml	1	10.4	5
21-T6	CEA	91194	Immunological test (ECLIA)	RO	ROCHE DIAGNOSTICS	Roche Cobas e411	2	21.8	ng/ml	1	21.8	5
21-T6	CEA	91245	Immunological test (ECLIA)	RO	ROCHE DIAGNOSTICS	Roche Cobas (6000) System (c501/502/e601)	1	9.2		1	9.2	5
21-T6	CEA	91245	Immunological test (ECLIA)	RO	ROCHE DIAGNOSTICS	Roche Cobas (6000) System (c501/502/e601)	2	19.3		1	19.3	5
21-T6	CEA	91281	Immunological test (ECLIA)	RO	ROCHE DIAGNOSTICS	Roche Elecsys-Systeme/Cobas e602	1	10.1	ng/ml	1	10.1	5
21-T6	CEA	91281	Immunological test (ECLIA)	RO	ROCHE DIAGNOSTICS	Roche Elecsys-Systeme/Cobas e602	2	21	ng/ml	1	21	5
21-T6	CEA	91374	Immunological test (ECLIA)	RO	ROCHE DIAGNOSTICS	Roche Cobas (8000) System (e801)	1	10.2		1	10.2	5
21-T6	CEA	91374	Immunological test (ECLIA)	RO	ROCHE DIAGNOSTICS	Roche Cobas (8000) System (e801)	2	21.6		1	21.6	5
21-T6	CEA	91500	Immunological test (ECLIA)	RO	ROCHE DIAGNOSTICS	Roche Cobas e411	1	9.47	ng/ml	1	9.47	5
21-T6	CEA	91500	Immunological test (ECLIA)	RO	ROCHE DIAGNOSTICS	Roche Cobas e411	2	20.5	ng/ml	1	20.5	5
21-T6	CEA	91719	Immunological test (ECLIA)	RO	ROCHE DIAGNOSTICS	Roche Cobas (6000) System (c501/502/e601)	1	9.9	ng/ml	1	9.9	5
21-T6	CEA	91719	Immunological test (ECLIA)	RO	ROCHE DIAGNOSTICS	Roche Cobas (6000) System (c501/502/e601)	2	20.5	ng/ml	1	20.5	5
21-T6	CEA	91797	Immunological test (ECLIA)	RO	ROCHE DIAGNOSTICS	Roche Cobas e411	1	10.1	ng/ml	1	10.1	5
21-T6	CEA	91797	Immunological test (ECLIA)	RO	ROCHE DIAGNOSTICS	Roche Cobas e411	2	21.1	ng/ml	1	21.1	5
21-T6	CEA	91812	Immunological test (ECLIA)	RO	ROCHE DIAGNOSTICS	Roche Cobas (6000) System (c501/502/e601)	1	9.8	µg/l	1	9.8	5
21-T6	CEA	91812	Immunological test (ECLIA)	RO	ROCHE DIAGNOSTICS	Roche Cobas (6000) System (c501/502/e601)	2	21	µg/l	1	21	5
21-T6	CEA	92130	Immunological test (ECLIA)	RO	ROCHE DIAGNOSTICS	Roche Cobas (8000) System (e801)	1	9.8	µg/l	1	9.8	5
21-T6	CEA	92130	Immunological test (ECLIA)	RO	ROCHE DIAGNOSTICS	Roche Cobas (8000) System (e801)	2	20.9	µg/l	1	20.9	5
21-T6	CEA	92160	Immunological test (ECLIA)	RO	ROCHE DIAGNOSTICS	Roche Cobas (8000) System (e801)	1	9.63	ng/ml	1	9.63	5
21-T6	CEA	92160	Immunological test (ECLIA)	RO	ROCHE DIAGNOSTICS	Roche Cobas (8000) System (e801)	2	20.2	ng/ml	1	20.2	5
21-T6	CEA	92217	Immunological test (ECLIA)	RO	ROCHE DIAGNOSTICS	Roche Cobas (6000) System (c501/502/e601)	1	9.66	µg/l	1	9.66	5
21-T6	CEA	92217	Immunological test (ECLIA)	RO	ROCHE DIAGNOSTICS	Roche Cobas (6000) System (c501/502/e601)	2	20.4	µg/l	1	20.4	5
21-T6	CEA	92250	Immunological test (ECLIA)	RO	ROCHE DIAGNOSTICS	Roche Cobas (6000) System (c501/502/e601)	1	9.6	ng/ml	1	9.6	5
21-T6	CEA	92250	Immunological test (ECLIA)	RO	ROCHE DIAGNOSTICS	Roche Cobas (6000) System (c501/502/e601)	2	21.1	ng/ml	1	21.1	5
21-T6	CEA	92391	Immunological test (ECLIA)	RO	ROCHE DIAGNOSTICS	Roche Cobas (6000) System (c501/502/e601)	1	8.85	ng/ml	1	8.85	5
21-T6	CEA	92391	Immunological test (ECLIA)	RO	ROCHE DIAGNOSTICS	Roche Cobas (6000) System (c501/502/e601)	2	18.8	ng/ml	1	18.8	5
21-T6	CEA	92589	Immunological test (ECLIA)	RO	ROCHE DIAGNOSTICS	Roche Cobas (6000) System (c501/502/e601)	1	9.66	ng/ml	1	9.66	5
21-T6	CEA	92589	Immunological test (ECLIA)	RO	ROCHE DIAGNOSTICS	Roche Cobas (6000) System (c501/502/e601)	2	20.3	ng/ml	1	20.3	5
21-T6	CEA	92916	Immunological test (ECLIA)	RO	ROCHE DIAGNOSTICS	Roche Cobas (6000) System (c501/502/e601)	1	9.3	ng/ml	1	9.3	5
21-T6	CEA	92916	Immunological test (ECLIA)	RO	ROCHE DIAGNOSTICS	Roche Cobas (6000) System (c501/502/e601)	2	19.6	ng/ml	1	19.6	5
21-T6	CEA	92976	Immunological test (ECLIA)	RO	ROCHE DIAGNOSTICS	Roche Cobas (6000) System (c501/502/e601)	1	9.5	ng/ml	1	9.5	5
21-T6	CEA	92976	Immunological test (ECLIA)	RO	ROCHE DIAGNOSTICS	Roche Cobas (6000) System (c501/502/e601)	2	19.2	ng/ml	1	19.2	5
21-T6	CEA	93816	Immunological test (ECLIA)	RO	ROCHE DIAGNOSTICS	Roche Modular-Systeme	1	9.3	ng/ml	1	9.3	5
21-T6	CEA	93816	Immunological test (ECLIA)	RO	ROCHE DIAGNOSTICS	Roche Modular-Systeme	2	19.8	ng/ml	1	19.8	5
21-T6	CEA	94530	Immunological test (ECLIA)	RO	ROCHE DIAGNOSTICS	Roche Modular-Systeme	1	9	µg/l	1	9	5
21-T6	CEA	94530	Immunological test (ECLIA)	RO	ROCHE DIAGNOSTICS	Roche Modular-Systeme	2	18.9	µg/l	1	18.9	5
21-T6	CEA	96117	Immunological test (ECLIA)	RO	ROCHE DIAGNOSTICS	Roche Cobas (6000) System (c501/502/e601)	1	9.9	ng/ml	1	9.9	5
21-T6	CEA	96117	Immunological test (ECLIA)	RO	ROCHE DIAGNOSTICS	Roche Cobas (6000) System (c501/502/e601)	2	20.6	ng/ml	1	20.6	5
21-T6	CEA	96627	Immunological test (ECLIA)	RO	ROCHE DIAGNOSTICS	Roche: andere Geräte	1	9.93	µg/l	1	9.93	5
21-T6	CEA	96627	Immunological test (ECLIA)	RO	ROCHE DIAGNOSTICS	Roche: andere Geräte	2	21.5	µg/l	1	21.5	5
21-T6	CEA	97266	Immunological test (ECLIA)	RO	ROCHE DIAGNOSTICS	Roche Cobas e411	1	9.71	ng/ml	1	9.71	5
21-T6	CEA	97266	Immunological test (ECLIA)	RO	ROCHE DIAGNOSTICS	Roche Cobas e411	2	20.2	ng/ml	1	20.2	5
21-T6	CEA	97896	Immunological test (ECLIA)	RO	ROCHE DIAGNOSTICS	Roche Cobas (8000) System (e801)	1	9.5	µg/l	1	9.5	5
21-T6	CEA	97896	Immunological test (ECLIA)	RO	ROCHE DIAGNOSTICS	Roche Cobas (8000) System (e801)	2	19.4	µg/l	1	19.4	5
21-T6	CEA	100521	Immunological test (ECLIA)	RO	ROCHE DIAGNOSTICS	Roche Cobas (6000) System (c501/502/e601)	1	9.97	ng/ml	1	9.97	5
21-T6	CEA	100521	Immunological test (ECLIA)	RO	ROCHE DIAGNOSTICS	Roche Cobas (6000) System (c501/502/e601)	2	20.4	ng/ml	1	20.4	5
21-T6	CEA	100617	Immunological test (ECLIA)	RO	ROCHE DIAGNOSTICS		1	9.75	µg/l	1	9.75	5
21-T6	CEA	100617	Immunological test (ECLIA)	RO	ROCHE DIAGNOSTICS		2	21	µg/l	1	21	5
21-T6	CEA	100977	Immunological test (ECLIA)	RO	ROCHE DIAGNOSTICS	Roche Cobas e411	1	9.8	ng/ml	1	9.8	5
21-T6	CEA	100977	Immunological test (ECLIA)	RO	ROCHE DIAGNOSTICS	Roche Cobas e411	2	20	ng/ml	1	20	5
21-T6	CEA	101196	Immunological test (ECLIA)	RO	ROCHE DIAGNOSTICS	Roche Cobas (8000) System (e801)	1	9.9	ng/ml	1	9.9	5
21-T6	CEA	101196	Immunological test (ECLIA)	RO	ROCHE DIAGNOSTICS	Roche Cobas (8000) System (e801)	2	21.5	ng/ml	1	21.5	5
21-T6	CEA	121059	Immunological test (ECLIA)	RO	ROCHE DIAGNOSTICS	Roche Elecsys-Systeme/Cobas e602	1	9.26	ng/ml	1	9.26	5
21-T6	CEA	121059	Immunological test (ECLIA)	RO	ROCHE DIAGNOSTICS	Roche Elecsys-Systeme/Cobas e602	2	19.6	ng/ml	1	19.6	5
21-T6	CEA	123936	Immunological test (ECLIA)	RO	ROCHE DIAGNOSTICS	Roche Cobas (6000) System (c501/502/e601)	1	9.22	µg/l	1	9.22	5
21-T6	CEA	123936	Immunological test (ECLIA)	RO	ROCHE DIAGNOSTICS	Roche Cobas (6000) System (c501/502/e601)	2	19.6	µg/l	1	19.6	5
21-T6	CEA	124503	Immunological test (ECLIA)	RO	ROCHE DIAGNOSTICS	Roche Cobas e411	1	10.7	ng/ml	1	10.7	5
21-T6	CEA	124503	Immunological test (ECLIA)	RO	ROCHE DIAGNOSTICS	Roche Cobas e411	2	22	ng/ml	1	22	5
21-T6	CEA	124578	Immunological test (ECLIA)	RO	ROCHE DIAGNOSTICS	Roche Cobas (8000) System (c701/702)	1	9.2	ng/ml	1	9.2	5
21-T6	CEA	124578	Immunological test (ECLIA)	RO	ROCHE DIAGNOSTICS	Roche Cobas (8000) System (c701/702)	2	19.6	ng/ml	1	19.6	5
21-T6	CEA	125493	Immunological test (ECLIA)	RO	ROCHE DIAGNOSTICS	Roche Cobas (8000) System (e801)	1	10	µg/l	1	10	5
21-T6	CEA	125493	Immunological test (ECLIA)	RO	ROCHE DIAGNOSTICS	Roche Cobas (8000) System (e801)	2	21	µg/l	1	21	5
21-T6	CEA	127761	Immunological test (ECLIA)	RO	ROCHE DIAGNOSTICS	Roche Cobas e411	1	8.63	ng/ml	1	8.63	5
21-T6	CEA	127761	Immunological test (ECLIA)	RO	ROCHE DIAGNOSTICS	Roche Cobas e411	2	17.2	ng/ml	1	17.2	5	jmp
21-T6	CEA	128892	Immunological test (ECLIA)	RO	ROCHE DIAGNOSTICS	Roche Cobas (8000) System (e801)	1	10.8	µg/l	1	10.8	5
21-T6	CEA	128892	Immunological test (ECLIA)	RO	ROCHE DIAGNOSTICS	Roche Cobas (8000) System (e801)	2	22.7	µg/l	1	22.7	5
21-T6	CEA	136953	Immunological test (ECLIA)	RO	ROCHE DIAGNOSTICS	Roche Cobas (8000) System (c701/702)	1	10.1	µg/l	1	10.1	5
21-T6	CEA	136953	Immunological test (ECLIA)	RO	ROCHE DIAGNOSTICS	Roche Cobas (8000) System (c701/702)	2	21.4	µg/l	1	21.4	5
21-T6	CEA	145254	Immunological test (ECLIA)	RO	ROCHE DIAGNOSTICS	Roche Cobas e411	1	11.1	µg/l	1	11.1	5	jmp
21-T6	CEA	145254	Immunological test (ECLIA)	RO	ROCHE DIAGNOSTICS	Roche Cobas e411	2	22.8	µg/l	1	22.8	5
21-T6	CEA	148932	Immunological test (ECLIA)	RO	ROCHE DIAGNOSTICS	Roche Cobas e411	1	10	ng/ml	1	10	5
21-T6	CEA	148932	Immunological test (ECLIA)	RO	ROCHE DIAGNOSTICS	Roche Cobas e411	2	20.8	ng/ml	1	20.8	5
21-T6	CEA	155832	Immunological test (ECLIA)	RO	ROCHE DIAGNOSTICS	Roche Cobas e411	1	10	ng/ml	1	10	5
21-T6	CEA	155832	Immunological test (ECLIA)	RO	ROCHE DIAGNOSTICS	Roche Cobas e411	2	20.7	ng/ml	1	20.7	5
21-T6	CEA	157509		RO	ROCHE DIAGNOSTICS	Roche Elecsys-Systeme/Cobas e602	1	9.63		1	9.63	5
21-T6	CEA	157509		RO	ROCHE DIAGNOSTICS	Roche Elecsys-Systeme/Cobas e602	2	19.8		1	19.8	5
21-T6	CEA	172527	Immunological test (ECLIA)	RO	ROCHE DIAGNOSTICS	Roche Cobas (6000) System (c501/502/e601)	1	9.5	ng/ml	1	9.5	5
21-T6	CEA	172527	Immunological test (ECLIA)	RO	ROCHE DIAGNOSTICS	Roche Cobas (6000) System (c501/502/e601)	2	19.4	ng/ml	1	19.4	5
21-T6	CEA	180294	Immunological test (ECLIA)	RO	ROCHE DIAGNOSTICS	Roche Cobas (8000) System (e801)	1	8.8	ng/ml	1	8.8	5
21-T6	CEA	180294	Immunological test (ECLIA)	RO	ROCHE DIAGNOSTICS	Roche Cobas (8000) System (e801)	2	18.4	ng/ml	1	18.4	5
21-T6	CEA	203565	Immunological test (ECLIA)	RO	ROCHE DIAGNOSTICS	Roche Cobas e411	1	10.2	ng/ml	1	10.2	5
21-T6	CEA	203565	Immunological test (ECLIA)	RO	ROCHE DIAGNOSTICS	Roche Cobas e411	2	20.9	ng/ml	1	20.9	5
21-T6	CEA	203604	Immunological test (ECLIA)	RO	ROCHE DIAGNOSTICS	Roche Cobas e411	1	10.5	ng/ml	1	10.5	5
21-T6	CEA	203604	Immunological test (ECLIA)	RO	ROCHE DIAGNOSTICS	Roche Cobas e411	2	21.3	ng/ml	1	21.3	5
21-T6	CEA	204273	Immunological test (ECLIA)	RO	ROCHE DIAGNOSTICS	Roche Cobas (8000) System (e801)	1	9.41	U/ml	1	9.41	5
21-T6	CEA	204273	Immunological test (ECLIA)	RO	ROCHE DIAGNOSTICS	Roche Cobas (8000) System (e801)	2	20.3	U/ml	1	20.3	5
21-T6	CEA	213951	Immunological test (ECLIA)	RO	ROCHE DIAGNOSTICS	Roche Cobas (6000) System (c501/502/e601)	1	9	µg/l	1	9	5
21-T6	CEA	213951	Immunological test (ECLIA)	RO	ROCHE DIAGNOSTICS	Roche Cobas (6000) System (c501/502/e601)	2	18.7	µg/l	1	18.7	5
21-T6	CEA	216396	Immunological test (ECLIA)	RO	ROCHE DIAGNOSTICS	Roche Cobas e411	1	9.71	ng/ml	1	9.71	5
21-T6	CEA	216396	Immunological test (ECLIA)	RO	ROCHE DIAGNOSTICS	Roche Cobas e411	2	19.8	ng/ml	1	19.8	5
21-T6	CEA	3921	Immunological test (EIA)	TH	TOSOH BIOSCIENCE	Tosoh AIA360	1	16.9	ng/ml	1	16.9	5
21-T6	CEA	3921	Immunological test (EIA)	TH	TOSOH BIOSCIENCE	Tosoh AIA360	2	44.3	ng/ml	1	44.3	5
21-T6	CEA	4317		TH	TOSOH BIOSCIENCE	Tosoh: andere Geräte	1	17	ng/ml	1	17	5
21-T6	CEA	4317		TH	TOSOH BIOSCIENCE	Tosoh: andere Geräte	2	41.9	ng/ml	1	41.9	5
21-T6	CEA	9213	Immunological test (EIA)	TH	TOSOH BIOSCIENCE	Sonstige Systeme	1	15.7	ng/ml	1	15.7	5
21-T6	CEA	9213	Immunological test (EIA)	TH	TOSOH BIOSCIENCE	Sonstige Systeme	2	39.5	ng/ml	1	39.5	5
21-T6	CEA	11760	Immunological test (EIA)	TH	TOSOH BIOSCIENCE	Tosoh AIA360	1	17	ng/ml	1	17	5
21-T6	CEA	11760	Immunological test (EIA)	TH	TOSOH BIOSCIENCE	Tosoh AIA360	2	44.2	ng/ml	1	44.2	5
21-T6	CEA	13890	Immunological test (FIA)	TH	TOSOH BIOSCIENCE	Tosoh AIA360	1	17.5	ng/ml	1	17.5	5
21-T6	CEA	13890	Immunological test (FIA)	TH	TOSOH BIOSCIENCE	Tosoh AIA360	2	43.7	ng/ml	1	43.7	5
21-T6	CEA	17784	Immunological test (EIA)	TH	TOSOH BIOSCIENCE	Tosoh AIA360	1	15.8	ng/ml	1	15.8	5
21-T6	CEA	17784	Immunological test (EIA)	TH	TOSOH BIOSCIENCE	Tosoh AIA360	2	39.2	ng/ml	1	39.2	5
21-T6	CEA	18732	Immunological test (EIA)	TH	TOSOH BIOSCIENCE	Tosoh: andere Geräte	1	17.2	ng/ml	1	17.2	5
21-T6	CEA	18732	Immunological test (EIA)	TH	TOSOH BIOSCIENCE	Tosoh: andere Geräte	2	42.5	ng/ml	1	42.5	5
21-T6	CEA	20007	Immunological test (EIA)	TH	TOSOH BIOSCIENCE	Tosoh AIA360	1	17.2	ng/ml	1	17.2	5
21-T6	CEA	20007	Immunological test (EIA)	TH	TOSOH BIOSCIENCE	Tosoh AIA360	2	42.2	ng/ml	1	42.2	5
21-T6	CEA	27069	Immunological test (EIA)	TH	TOSOH BIOSCIENCE	Tosoh AIA360	1	16.2	ng/ml	1	16.2	5
21-T6	CEA	27069	Immunological test (EIA)	TH	TOSOH BIOSCIENCE	Tosoh AIA360	2	39.9	ng/ml	1	39.9	5
21-T6	CEA	92307	Immunological test (EIA)	TH	TOSOH BIOSCIENCE	Tosoh AIA360	1	17.6	ng/ml	1	17.6	5
21-T6	CEA	92307	Immunological test (EIA)	TH	TOSOH BIOSCIENCE	Tosoh AIA360	2	44.2	ng/ml	1	44.2	5
21-T6	CEA	93108	Immunological test (MEIA)	TH	TOSOH BIOSCIENCE	Tosoh: andere Geräte	1	16.1	ng/ml	1	16.1	5
21-T6	CEA	93108	Immunological test (MEIA)	TH	TOSOH BIOSCIENCE	Tosoh: andere Geräte	2	40	ng/ml	1	40	5
21-T6	CEA	94092	Immunological test (EIA)	TH	TOSOH BIOSCIENCE	Tosoh AIA360	1	15.6	ng/ml	1	15.6	5
21-T6	CEA	94092	Immunological test (EIA)	TH	TOSOH BIOSCIENCE	Tosoh AIA360	2	41.5	ng/ml	1	41.5	5
21-T6	CEA	97104	Immunological test (EIA)	TH	TOSOH BIOSCIENCE	Tosoh AIA360	1	15.6	ng/ml	1	15.6	5
21-T6	CEA	97104	Immunological test (EIA)	TH	TOSOH BIOSCIENCE	Tosoh AIA360	2	36.8	ng/ml	1	36.8	5
21-T6	CEA	99567	Immunological test (FIA)	TH	TOSOH BIOSCIENCE	Tosoh: andere Geräte	1	17	ng/ml	1	17	5
21-T6	CEA	99567	Immunological test (FIA)	TH	TOSOH BIOSCIENCE	Tosoh: andere Geräte	2	43.3	ng/ml	1	43.3	5
21-T6	CEA	125736	Immunological test (EIA)	TH	TOSOH BIOSCIENCE	Tosoh AIA900	1	15.8	ng/ml	1	15.8	5
21-T6	CEA	125736	Immunological test (EIA)	TH	TOSOH BIOSCIENCE	Tosoh AIA900	2	40.6	ng/ml	1	40.6	5
21-T6	CEA	141018	Immunological test (EIA)	TH	TOSOH BIOSCIENCE	Tosoh AIA900	1	16.6	ng/ml	1	16.6	5
21-T6	CEA	141018	Immunological test (EIA)	TH	TOSOH BIOSCIENCE	Tosoh AIA900	2	45	ng/ml	1	45	5
21-T6	CEA	141081	Immunological test (EIA)	TH	TOSOH BIOSCIENCE	Tosoh AIA360	1	16.1	ng/ml	1	16.1	5
21-T6	CEA	141081	Immunological test (EIA)	TH	TOSOH BIOSCIENCE	Tosoh AIA360	2	40.8	ng/ml	1	40.8	5
21-T6	CEA	177942	Other methods	TH	TOSOH BIOSCIENCE	Tosoh AIA2000	1	17.1	µg/l	1	17.1	5
21-T6	CEA	177942	Other methods	TH	TOSOH BIOSCIENCE	Tosoh AIA2000	2	41.8	µg/l	1	41.8	5
21-T6	CEA	16689	Immunological test (EIA)	others	IBL	Sonstige Systeme	1	9.59	ng/ml	1	9.59	5
21-T6	CEA	16689	Immunological test (EIA)	others	IBL	Sonstige Systeme	2	22.1	ng/ml	1	22.1	5
21-T6	CEA	18399	Immunological test (LEIA)	others	ORTHO CLIN.DIAGN.	Beckman Access	1	13	ng/ml	1	13	5
21-T6	CEA	18399	Immunological test (LEIA)	others	ORTHO CLIN.DIAGN.	Beckman Access	2	27.5	ng/ml	1	27.5	5
21-T6	CEA	90879		others			1	16.1	ng/ml	1	16.1	5
21-T6	CEA	90879		others			2	40.2	ng/ml	1	40.2	5
21-T6	CEA	95784	Immunological test (TRACE)	others	BRAHMS	Brahms Kryptor	1	8.41	ng/ml	1	8.41	5
21-T6	CEA	95784	Immunological test (TRACE)	others	BRAHMS	Brahms Kryptor	2	22.7	ng/ml	1	22.7	5
21-T6	CEA	175998	Immunological test (CLIA)	others	SNIBE DIAGNOSTICS		1	8.94	ng/ml	1	8.94	5
21-T6	CEA	175998	Immunological test (CLIA)	others	SNIBE DIAGNOSTICS		2	23.9	ng/ml	1	23.9	5
21-T6	CEA	176007	Immunological test (ELISA)	others	FUJIREBIO	Sonstige Systeme	1	10.8	ng/ml	1	10.8	5
21-T6	CEA	176007	Immunological test (ELISA)	others	FUJIREBIO	Sonstige Systeme	2	23	ng/ml	1	23	5
21-T6	CEA	180048	Immunological test (EIA)	others	SNIBE DIAGNOSTICS	Sonstige Systeme	1	9.27	ng/ml	1	9.27	5
21-T6	CEA	180048	Immunological test (EIA)	others	SNIBE DIAGNOSTICS	Sonstige Systeme	2	24.3	ng/ml	1	24.3	5
21-T6	CEA	199890	Immunological test (TRACE)	others	BRAHMS	Brahms Kryptor	1	8.7		1	8.7	5
21-T6	CEA	199890	Immunological test (TRACE)	others	BRAHMS	Brahms Kryptor	2	23.4		1	23.4	5
21-T3	CEA	975	Immunological test (CLIA)	AB	ABBOTT	Abbott Architect	1	9.9	µg/l	1	9.9	5
21-T3	CEA	975	Immunological test (CLIA)	AB	ABBOTT	Abbott Architect	2	16.3	µg/l	1	16.3	5
21-T3	CEA	1953	Immunological test (CMIA)	AB	ABBOTT	Abbott Architect	1	5.5	µg/l	1	5.5	5	jmp
21-T3	CEA	1953	Immunological test (CMIA)	AB	ABBOTT	Abbott Architect	2	15.7	µg/l	1	15.7	5
21-T3	CEA	3015	Immunological test (CMIA)	AB	ABBOTT	Abbott: Alinity	1	10.2		1	10.2	5
21-T3	CEA	3015	Immunological test (CMIA)	AB	ABBOTT	Abbott: Alinity	2	15		1	15	5
21-T3	CEA	3942	Immunological test (LIA)	AB	ABBOTT	Abbott: Alinity	1	9.6	µg/l	1	9.6	5
21-T3	CEA	3942	Immunological test (LIA)	AB	ABBOTT	Abbott: Alinity	2	16.2	µg/l	1	16.2	5
21-T3	CEA	4803	Immunological test (CMIA)	AB	ABBOTT	Abbott Architect	1	10	ng/ml	1	10	5
21-T3	CEA	4803	Immunological test (CMIA)	AB	ABBOTT	Abbott Architect	2	15.3	ng/ml	1	15.3	5
21-T3	CEA	11709	Immunological test (CMIA)	AB	ABBOTT	Abbott: Alinity	1	9.9	ng/ml	1	9.9	5
21-T3	CEA	11709	Immunological test (CMIA)	AB	ABBOTT	Abbott: Alinity	2	16	ng/ml	1	16	5
21-T3	CEA	13377	Immunological test (MEIA)	AB	ABBOTT	Abbott: Alinity	1	9.49	ng/ml	1	9.49	5
21-T3	CEA	13377	Immunological test (MEIA)	AB	ABBOTT	Abbott: Alinity	2	14.7	ng/ml	1	14.7	5
21-T3	CEA	15348	Immunological test (CMIA)	AB	ABBOTT	Abbott Architect	1	9.5	µg/l	1	9.5	5
21-T3	CEA	15348	Immunological test (CMIA)	AB	ABBOTT	Abbott Architect	2	15.1	µg/l	1	15.1	5
21-T3	CEA	16206	Immunological test (CMIA)	AB	ABBOTT	Abbott Architect	1	10.2	ng/ml	1	10.2	5
21-T3	CEA	16206	Immunological test (CMIA)	AB	ABBOTT	Abbott Architect	2	15.3	ng/ml	1	15.3	5
21-T3	CEA	16392	Immunological test (CMIA)	AB	ABBOTT	Abbott Architect	1	9	µg/l	1	9	5
21-T3	CEA	16392	Immunological test (CMIA)	AB	ABBOTT	Abbott Architect	2	16	µg/l	1	16	5
21-T3	CEA	18975	Immunological test (CMIA)	AB	ABBOTT	Abbott Architect	1	9.57	ng/ml	1	9.57	5
21-T3	CEA	18975	Immunological test (CMIA)	AB	ABBOTT	Abbott Architect	2	15.3	ng/ml	1	15.3	5
21-T3	CEA	21678	Immunological test (CMIA)	AB	ABBOTT	Abbott Architect	1	9.59	µg/l	1	9.59	5
21-T3	CEA	21678	Immunological test (CMIA)	AB	ABBOTT	Abbott Architect	2	16.4	µg/l	1	16.4	5
21-T3	CEA	21762	Immunological test (CMIA)	AB	ABBOTT	Abbott Architect	1	10.2	ng/ml	1	10.2	5
21-T3	CEA	21762	Immunological test (CMIA)	AB	ABBOTT	Abbott Architect	2	16.5	ng/ml	1	16.5	5
21-T3	CEA	23274	Immunological test (MEIA)	AB	ABBOTT	Abbott: andere Geräte	1	10	ng/ml	1	10	5
21-T3	CEA	23274	Immunological test (MEIA)	AB	ABBOTT	Abbott: andere Geräte	2	16	ng/ml	1	16	5
21-T3	CEA	26001	Immunological test (CLIA)	AB	ABBOTT	Abbott Architect	1	10.1		1	10.1	5
21-T3	CEA	26001	Immunological test (CLIA)	AB	ABBOTT	Abbott Architect	2	17.2		1	17.2	5
21-T3	CEA	26445	Immunological test (CMIA)	AB	ABBOTT	Abbott: Alinity	1	9.68	ng/ml	1	9.68	5
21-T3	CEA	26445	Immunological test (CMIA)	AB	ABBOTT	Abbott: Alinity	2	16	ng/ml	1	16	5
21-T3	CEA	27147	Immunological test (LIA)	AB	ABBOTT	Abbott Architect	1	10.2	µg/l	1	10.2	5
21-T3	CEA	27147	Immunological test (LIA)	AB	ABBOTT	Abbott Architect	2	15.7	µg/l	1	15.7	5
21-T3	CEA	27168	Immunological test (CMIA)	AB	ABBOTT	Abbott Architect	1	9.8	µg/l	1	9.8	5
21-T3	CEA	27168	Immunological test (CMIA)	AB	ABBOTT	Abbott Architect	2	16	µg/l	1	16	5
21-T3	CEA	27390	Immunological test (CMIA)	AB	ABBOTT	Abbott Architect	1	10	ng/ml	1	10	5
21-T3	CEA	27390	Immunological test (CMIA)	AB	ABBOTT	Abbott Architect	2	16.1	ng/ml	1	16.1	5
21-T3	CEA	91554		AB	ABBOTT	Abbott: Alinity	1	9.6	ng/ml	1	9.6	5
21-T3	CEA	91554		AB	ABBOTT	Abbott: Alinity	2	15.1	ng/ml	1	15.1	5
21-T3	CEA	91644	Immunological test (CMIA)	AB	ABBOTT	Abbott Architect	1	9.65	µg/l	1	9.65	5
21-T3	CEA	91644	Immunological test (CMIA)	AB	ABBOTT	Abbott Architect	2	15.2	µg/l	1	15.2	5
21-T3	CEA	92007	Immunological test (CLIA)	AB	ABBOTT	Abbott Architect	1	10.8	ng/ml	1	10.8	5
21-T3	CEA	92007	Immunological test (CLIA)	AB	ABBOTT	Abbott Architect	2	17	ng/ml	1	17	5
21-T3	CEA	92367	Immunological test (CMIA)	AB	ABBOTT	Abbott Architect	1	9.9	µg/l	1	9.9	5
21-T3	CEA	92367	Immunological test (CMIA)	AB	ABBOTT	Abbott Architect	2	15.8	µg/l	1	15.8	5
21-T3	CEA	92736	Immunological test (CMIA)	AB	ABBOTT	Abbott Architect	1	9.9	ng/ml	1	9.9	5
21-T3	CEA	92736	Immunological test (CMIA)	AB	ABBOTT	Abbott Architect	2	15.9	ng/ml	1	15.9	5
21-T3	CEA	93753	Immunological test (CMIA)	AB	ABBOTT	Abbott: Alinity	1	9.46	ng/ml	1	9.46	5
21-T3	CEA	93753	Immunological test (CMIA)	AB	ABBOTT	Abbott: Alinity	2	15.1	ng/ml	1	15.1	5
21-T3	CEA	95613	Immunological test (CMIA)	AB	ABBOTT	Abbott: Alinity	1	9.06	ng/ml	1	9.06	5
21-T3	CEA	95613	Immunological test (CMIA)	AB	ABBOTT	Abbott: Alinity	2	15.8	ng/ml	1	15.8	5
21-T3	CEA	95790	Immunological test (CMIA)	AB	ABBOTT	Abbott: Alinity	1	9.9	ng/ml	1	9.9	5
21-T3	CEA	95790	Immunological test (CMIA)	AB	ABBOTT	Abbott: Alinity	2	15.7	ng/ml	1	15.7	5
21-T3	CEA	98946	Other methods	AB	ABBOTT	Abbott Architect	1	10	ng/ml	1	10	5
21-T3	CEA	98946	Other methods	AB	ABBOTT	Abbott Architect	2	16.6	ng/ml	1	16.6	5
21-T3	CEA	99636	Immunological test (CMIA)	AB	ABBOTT	Abbott: Alinity	1	9.66	ng/ml	1	9.66	5
21-T3	CEA	99636	Immunological test (CMIA)	AB	ABBOTT	Abbott: Alinity	2	15.8	ng/ml	1	15.8	5
21-T3	CEA	140895	Immunological test (CMIA)	AB	ABBOTT	Abbott Architect	1	9.43	ng/ml	1	9.43	5
21-T3	CEA	140895	Immunological test (CMIA)	AB	ABBOTT	Abbott Architect	2	14.4	ng/ml	1	14.4	5
21-T3	CEA	199587	Immunological test (CMIA)	AB	ABBOTT	Abbott Architect	1	10.2	ng/ml	1	10.2	5
21-T3	CEA	199587	Immunological test (CMIA)	AB	ABBOTT	Abbott Architect	2	16.8	ng/ml	1	16.8	5
21-T3	CEA	202329	Immunological test (CMIA)	AB	ABBOTT	Abbott: Alinity	1	9.45	µg/l	1	9.45	5
21-T3	CEA	202329	Immunological test (CMIA)	AB	ABBOTT	Abbott: Alinity	2	15.8	µg/l	1	15.8	5
21-T3	CEA	203400	Immunological test (CMIA)	AB	ABBOTT	Abbott: Alinity	1	10.2	ng/ml	1	10.2	5
21-T3	CEA	203400	Immunological test (CMIA)	AB	ABBOTT	Abbott: Alinity	2	16.3	ng/ml	1	16.3	5
21-T3	CEA	215634	Immunological test (CMIA)	AB	ABBOTT	Abbott: Alinity	1	9.44	µg/l	1	9.44	5
21-T3	CEA	215634	Immunological test (CMIA)	AB	ABBOTT	Abbott: Alinity	2	16.1	µg/l	1	16.1	5
21-T3	CEA	4674	Immunological test (ELFA)	AX	BIOMERIEUX	BioMérieux Vidas	1	8.17	ng/ml	1	8.17	5
21-T3	CEA	4674	Immunological test (ELFA)	AX	BIOMERIEUX	BioMérieux Vidas	2	9.24	ng/ml	1	9.24	5
21-T3	CEA	8652	Immunological test (ELFA)	AX	BIOMERIEUX	BioMérieux Vidas	1	7.86	ng/ml	1	7.86	5
21-T3	CEA	8652	Immunological test (ELFA)	AX	BIOMERIEUX	BioMérieux Vidas	2	10	ng/ml	1	10	5
21-T3	CEA	10617	Immunological test (ELFA)	AX	BIOMERIEUX	BioMérieux Vidas	1	7.57	ng/ml	1	7.57	5
21-T3	CEA	10617	Immunological test (ELFA)	AX	BIOMERIEUX	BioMérieux Vidas	2	9.46	ng/ml	1	9.46	5
21-T3	CEA	10629	Immunological test (ELFA)	AX	BIOMERIEUX	BioMérieux Vidas	1	8.11	ng/ml	1	8.11	5
21-T3	CEA	10629	Immunological test (ELFA)	AX	BIOMERIEUX	BioMérieux Vidas	2	10.7	ng/ml	1	10.7	5
21-T3	CEA	10638	Other methods	AX	BIOMERIEUX	BioMérieux Vidas	1	8	ng/ml	1	8	5
21-T3	CEA	10638	Other methods	AX	BIOMERIEUX	BioMérieux Vidas	2	9.98	ng/ml	1	9.98	5
21-T3	CEA	10719	Immunological test (ELFA)	AX	BIOMERIEUX	BioMérieux Vidas	1	7.86	ng/ml	1	7.86	5
21-T3	CEA	10719	Immunological test (ELFA)	AX	BIOMERIEUX	BioMérieux Vidas	2	9.78	ng/ml	1	9.78	5
21-T3	CEA	12087	Immunological test (ELFA)	AX	BIOMERIEUX	BioMérieux Vidas	1	7.42	ng/ml	1	7.42	5
21-T3	CEA	12087	Immunological test (ELFA)	AX	BIOMERIEUX	BioMérieux Vidas	2	8.15	ng/ml	1	8.15	5
21-T3	CEA	12126	Immunological test (ELFA)	AX	BIOMERIEUX	BioMérieux Vidas	1	8.79	µg/l	1	8.79	5
21-T3	CEA	12126	Immunological test (ELFA)	AX	BIOMERIEUX	BioMérieux Vidas	2	10.4	µg/l	1	10.4	5
21-T3	CEA	12399	Immunological test (MEIA)	AX	BIOMERIEUX	BioMérieux Vidas	1	8.35	ng/ml	1	8.35	5
21-T3	CEA	12399	Immunological test (MEIA)	AX	BIOMERIEUX	BioMérieux Vidas	2	10.2	ng/ml	1	10.2	5
21-T3	CEA	14871	Immunological test (ELFA)	AX	BIOMERIEUX	BioMérieux Vidas	1	8.08	ng/ml	1	8.08	5
21-T3	CEA	14871	Immunological test (ELFA)	AX	BIOMERIEUX	BioMérieux Vidas	2	9.66	ng/ml	1	9.66	5
21-T3	CEA	15276	Immunological test (ELFA)	AX	BIOMERIEUX	BioMérieux Vidas	1	8.01	ng/ml	1	8.01	5
21-T3	CEA	15276	Immunological test (ELFA)	AX	BIOMERIEUX	BioMérieux Vidas	2	9.87	ng/ml	1	9.87	5
21-T3	CEA	16554	Immunological test (ELFA)	AX	BIOMERIEUX	BioMérieux Vidas	1	7.76	ng/ml	1	7.76	5
21-T3	CEA	16554	Immunological test (ELFA)	AX	BIOMERIEUX	BioMérieux Vidas	2	9	ng/ml	1	9	5
21-T3	CEA	19341	Immunological test (ELFA)	AX	BIOMERIEUX	BioMérieux Vidas	1	7.21	ng/ml	1	7.21	5
21-T3	CEA	19341	Immunological test (ELFA)	AX	BIOMERIEUX	BioMérieux Vidas	2	8.28	ng/ml	1	8.28	5
21-T3	CEA	24693	Immunological test (ELFA)	AX	BIOMERIEUX	BioMérieux Vidas	1	7.57	ng/ml	1	7.57	5
21-T3	CEA	24693	Immunological test (ELFA)	AX	BIOMERIEUX	BioMérieux Vidas	2	9.14	ng/ml	1	9.14	5
21-T3	CEA	26211	Immunological test (ELFA)	AX	BIOMERIEUX	BioMérieux Vidas	1	8.3	ng/ml	1	8.3	5
21-T3	CEA	26211	Immunological test (ELFA)	AX	BIOMERIEUX	BioMérieux Vidas	2	10.1	ng/ml	1	10.1	5
21-T3	CEA	91359	Immunological test (ELFA)	AX	BIOMERIEUX	BioMérieux Vidas	1	8.63	ng/ml	1	8.63	5
21-T3	CEA	91359	Immunological test (ELFA)	AX	BIOMERIEUX	BioMérieux Vidas	2	9.62	ng/ml	1	9.62	5
21-T3	CEA	92490	Immunological test (ELFA)	AX	BIOMERIEUX	BioMérieux Vidas	1	8.42	ng/ml	1	8.42	5
21-T3	CEA	92490	Immunological test (ELFA)	AX	BIOMERIEUX	BioMérieux Vidas	2	9.62	ng/ml	1	9.62	5
21-T3	CEA	94230	Immunological test (EIA)	AX	BIOMERIEUX	BioMérieux Vidas	1	8	µg/l	1	8	5
21-T3	CEA	94230	Immunological test (EIA)	AX	BIOMERIEUX	BioMérieux Vidas	2	9	µg/l	1	9	5
21-T3	CEA	100491	Immunological test (ELFA)	AX	BIOMERIEUX	BioMérieux Vidas	1	8.1	ng/ml	1	8.1	5
21-T3	CEA	100491	Immunological test (ELFA)	AX	BIOMERIEUX	BioMérieux Vidas	2	9.23	ng/ml	1	9.23	5
21-T3	CEA	100842	Immunological test (ELFA)	AX	BIOMERIEUX	BioMérieux Vidas	1	7.84	ng/ml	1	7.84	5
21-T3	CEA	100842	Immunological test (ELFA)	AX	BIOMERIEUX	BioMérieux Vidas	2	9.26	ng/ml	1	9.26	5
21-T3	CEA	129291	Immunological test (ELFA)	AX	BIOMERIEUX	BioMérieux Vidas	1	7.7	ng/ml	1	7.7	5
21-T3	CEA	129291	Immunological test (ELFA)	AX	BIOMERIEUX	BioMérieux Vidas	2	9.8	ng/ml	1	9.8	5
21-T3	CEA	137151	Immunological test (ELFA)	AX	BIOMERIEUX	BioMérieux Vidas	1	7.59	ng/ml	1	7.59	5
21-T3	CEA	137151	Immunological test (ELFA)	AX	BIOMERIEUX	BioMérieux Vidas	2	9.3	ng/ml	1	9.3	5
21-T3	CEA	148923	Immunological test (ELFA)	AX	BIOMERIEUX	BioMérieux Vidas	1	8.72	ng/ml	1	8.72	5
21-T3	CEA	148923	Immunological test (ELFA)	AX	BIOMERIEUX	BioMérieux Vidas	2	10.5	ng/ml	1	10.5	5
21-T3	CEA	149574	Immunological test (ELFA)	AX	BIOMERIEUX	BioMérieux Vidas	1	9.87	ng/ml	1	9.87	5	jmp
21-T3	CEA	149574	Immunological test (ELFA)	AX	BIOMERIEUX	BioMérieux Vidas	2	12.3	ng/ml	1	12.3	5	jmp
21-T3	CEA	153063	Immunological test (ELFA)	AX	BIOMERIEUX	BioMérieux Vidas	1	8.48	ng/ml	1	8.48	5
21-T3	CEA	153063	Immunological test (ELFA)	AX	BIOMERIEUX	BioMérieux Vidas	2	10.2	ng/ml	1	10.2	5
21-T3	CEA	155793	Immunological test (ELFA)	AX	BIOMERIEUX	BioMérieux Vidas	1	8.32	ng/ml	1	8.32	5
21-T3	CEA	155793	Immunological test (ELFA)	AX	BIOMERIEUX	BioMérieux Vidas	2	9.36	ng/ml	1	9.36	5
21-T3	CEA	176655	Immunological test (ELFA)	AX	BIOMERIEUX	BioMérieux Vidas	1	7.23	ng/ml	1	7.23	5
21-T3	CEA	176655	Immunological test (ELFA)	AX	BIOMERIEUX	BioMérieux Vidas	2	9.62	ng/ml	1	9.62	5
21-T3	CEA	214014	Immunological test (ELFA)	AX	BIOMERIEUX	BioMérieux Vidas	1	8.45	ng/ml	1	8.45	5
21-T3	CEA	214014	Immunological test (ELFA)	AX	BIOMERIEUX	BioMérieux Vidas	2	10.8	ng/ml	1	10.8	5
21-T3	CEA	1689	Immunological test (CLIA)	BE	BECKMAN COULTER	Beckman Unicel DX-System	1	7.5	ng/ml	1	7.5	5
21-T3	CEA	1689	Immunological test (CLIA)	BE	BECKMAN COULTER	Beckman Unicel DX-System	2	9.7	ng/ml	1	9.7	5
21-T3	CEA	1794	Immunological test (CLIA)	BE	BECKMAN COULTER	Beckman Access	1	8.5	ng/ml	1	8.5	5
21-T3	CEA	1794	Immunological test (CLIA)	BE	BECKMAN COULTER	Beckman Access	2	10.9	ng/ml	1	10.9	5
21-T3	CEA	2466	Immunological test (CLIA)	BE	BECKMAN COULTER	Beckman Unicel DX-System	1	7.45	ng/ml	1	7.45	5
21-T3	CEA	2466	Immunological test (CLIA)	BE	BECKMAN COULTER	Beckman Unicel DX-System	2	9.51	ng/ml	1	9.51	5
21-T3	CEA	3321	Immunological test (CLIA)	BE	BECKMAN COULTER	Beckman Unicel DX-System	1	8	µg/l	1	8	5
21-T3	CEA	3321	Immunological test (CLIA)	BE	BECKMAN COULTER	Beckman Unicel DX-System	2	10.3	µg/l	1	10.3	5
21-T3	CEA	4605	Immunological test (CLIA)	BE	BECKMAN COULTER	Beckman Access	1	7.93	ng/ml	1	7.93	5
21-T3	CEA	4605	Immunological test (CLIA)	BE	BECKMAN COULTER	Beckman Access	2	9.7	ng/ml	1	9.7	5
21-T3	CEA	6732	Immunological test (CMIA)	BE	BECKMAN COULTER	Beckman Unicel DX-System	1	7.94	ng/ml	1	7.94	5
21-T3	CEA	6732	Immunological test (CMIA)	BE	BECKMAN COULTER	Beckman Unicel DX-System	2	9.87	ng/ml	1	9.87	5
21-T3	CEA	8832	Immunological test (CLIA)	BE	BECKMAN COULTER	Beckman Access	1	7.95	ng/ml	1	7.95	5
21-T3	CEA	8832	Immunological test (CLIA)	BE	BECKMAN COULTER	Beckman Access	2	10	ng/ml	1	10	5
21-T3	CEA	11838	Immunological test (CMIA)	BE	BECKMAN COULTER	Beckman Unicel DX-System	1	8.76	ng/ml	1	8.76	5
21-T3	CEA	11838	Immunological test (CMIA)	BE	BECKMAN COULTER	Beckman Unicel DX-System	2	10.8	ng/ml	1	10.8	5
21-T3	CEA	12714	Immunological test (LEIA)	BE	BECKMAN COULTER	Beckman: andere Geräte	1	8.43	ng/ml	1	8.43	5
21-T3	CEA	12714	Immunological test (LEIA)	BE	BECKMAN COULTER	Beckman: andere Geräte	2	10.7	ng/ml	1	10.7	5
21-T3	CEA	18666	Immunological test (CLIA)	BE	BECKMAN COULTER	Beckman Unicel DX-System	1	7.5	ng/ml	1	7.5	5
21-T3	CEA	18666	Immunological test (CLIA)	BE	BECKMAN COULTER	Beckman Unicel DX-System	2	9.4	ng/ml	1	9.4	5
21-T3	CEA	23583	Immunological test (LEIA)	BE	BECKMAN COULTER	Beckman Access	1	8.1	ng/ml	1	8.1	5
21-T3	CEA	23583	Immunological test (LEIA)	BE	BECKMAN COULTER	Beckman Access	2	10.4	ng/ml	1	10.4	5
21-T3	CEA	23871	Immunological test (LEIA)	BE	BECKMAN COULTER	Beckman Unicel DX-System	1	8.2	ng/ml	1	8.2	5
21-T3	CEA	23871	Immunological test (LEIA)	BE	BECKMAN COULTER	Beckman Unicel DX-System	2	10.8	ng/ml	1	10.8	5
21-T3	CEA	90198	Immunological test (CLIA)	BE	BECKMAN COULTER	Beckman Unicel DX-System	1	8.76	ng/ml	1	8.76	5
21-T3	CEA	90198	Immunological test (CLIA)	BE	BECKMAN COULTER	Beckman Unicel DX-System	2	10.2	ng/ml	1	10.2	5
21-T3	CEA	91086	Immunological test (CLIA)	BE	BECKMAN COULTER	Beckman Unicel DX-System	1	7.94	ng/ml	1	7.94	5
21-T3	CEA	91086	Immunological test (CLIA)	BE	BECKMAN COULTER	Beckman Unicel DX-System	2	10.9	ng/ml	1	10.9	5
21-T3	CEA	91113	Immunological test (LEIA)	BE	BECKMAN COULTER	Beckman Unicel DX-System	1	7.48	µg/l	1	7.48	5
21-T3	CEA	91113	Immunological test (LEIA)	BE	BECKMAN COULTER	Beckman Unicel DX-System	2	10.5	µg/l	1	10.5	5
21-T3	CEA	91161	Immunological test (LEIA)	BE	BECKMAN COULTER	Beckman Unicel DX-System	1	7.65	ng/ml	1	7.65	5
21-T3	CEA	91161	Immunological test (LEIA)	BE	BECKMAN COULTER	Beckman Unicel DX-System	2	10.7	ng/ml	1	10.7	5
21-T3	CEA	91263	Immunological test (LEIA)	BE	BECKMAN COULTER	Beckman Unicel DX-System	1	7.62	ng/ml	1	7.62	5
21-T3	CEA	91263	Immunological test (LEIA)	BE	BECKMAN COULTER	Beckman Unicel DX-System	2	10.8	ng/ml	1	10.8	5
21-T3	CEA	91323	Immunological test (EIA)	BE	BECKMAN COULTER	Beckman Access	1	8.1	ng/ml	1	8.1	5
21-T3	CEA	91323	Immunological test (EIA)	BE	BECKMAN COULTER	Beckman Access	2	10.8	ng/ml	1	10.8	5
21-T3	CEA	91455	Immunological test (CLIA)	BE	BECKMAN COULTER	Beckman Unicel DX-System	1	8.68	ng/ml	1	8.68	5
21-T3	CEA	91455	Immunological test (CLIA)	BE	BECKMAN COULTER	Beckman Unicel DX-System	2	11	ng/ml	1	11	5
21-T3	CEA	92094	Immunological test (LEIA)	BE	BECKMAN COULTER	Beckman Access	1	8.98	µg/l	1	8.98	5
21-T3	CEA	92094	Immunological test (LEIA)	BE	BECKMAN COULTER	Beckman Access	2	11.3	µg/l	1	11.3	5
21-T3	CEA	92214	Immunological test (CLIA)	BE	BECKMAN COULTER	Beckman: andere Geräte	1	8		1	8	5
21-T3	CEA	92214	Immunological test (CLIA)	BE	BECKMAN COULTER	Beckman: andere Geräte	2	10.1		1	10.1	5
21-T3	CEA	92316	Immunological test (LEIA)	BE	BECKMAN COULTER	Beckman Unicel DX-System	1	7.47	µg/l	1	7.47	5
21-T3	CEA	92316	Immunological test (LEIA)	BE	BECKMAN COULTER	Beckman Unicel DX-System	2	9.94	µg/l	1	9.94	5
21-T3	CEA	92334	Immunological test (LEIA)	BE	BECKMAN COULTER	Beckman Access	1	8.21	µg/l	1	8.21	5
21-T3	CEA	92334	Immunological test (LEIA)	BE	BECKMAN COULTER	Beckman Access	2	10.3	µg/l	1	10.3	5
21-T3	CEA	98040	Immunological test (LEIA)	BE	BECKMAN COULTER	Beckman: andere Geräte	1	8.24	ng/ml	1	8.24	5
21-T3	CEA	98040	Immunological test (LEIA)	BE	BECKMAN COULTER	Beckman: andere Geräte	2	10.6	ng/ml	1	10.6	5
21-T3	CEA	101145	Immunological test (LEIA)	BE	BECKMAN COULTER	Beckman Access	1	14.6	ng/ml	1	14.6	5	jmp
21-T3	CEA	101145	Immunological test (LEIA)	BE	BECKMAN COULTER	Beckman Access	2	17.5	ng/ml	1	17.5	5	jmp
21-T3	CEA	121353	Immunological test (CLIA)	BE	BECKMAN COULTER	Beckman Unicel DX-System	1	8.15	ng/ml	1	8.15	5
21-T3	CEA	121353	Immunological test (CLIA)	BE	BECKMAN COULTER	Beckman Unicel DX-System	2	10.3	ng/ml	1	10.3	5
21-T3	CEA	147894	Immunological test (LEIA)	BE	BECKMAN COULTER	Beckman Access	1	8.7	ng/ml	1	8.7	5
21-T3	CEA	147894	Immunological test (LEIA)	BE	BECKMAN COULTER	Beckman Access	2	11.3	ng/ml	1	11.3	5
21-T3	CEA	203379	Immunological test (CLIA)	BE	BECKMAN COULTER	Beckman Unicel DX-System	1	8.17	ng/ml	1	8.17	5
21-T3	CEA	203379	Immunological test (CLIA)	BE	BECKMAN COULTER	Beckman Unicel DX-System	2	10	ng/ml	1	10	5
21-T3	CEA	1296	Immunological test (CLIA)	SI	SIEMENS (Bayer Health)	Siemens (Bayer Healthcare) Centaur	1	9.26	ng/ml	1	9.26	5
21-T3	CEA	1296	Immunological test (CLIA)	SI	SIEMENS (Bayer Health)	Siemens (Bayer Healthcare) Centaur	2	10.3	ng/ml	1	10.3	5
21-T3	CEA	1341	Immunological test (LIA)	SI	SIEMENS (Bayer Health)	Siemens (Bayer Healthcare) Centaur	1	7.6	ng/ml	1	7.6	5
21-T3	CEA	1341	Immunological test (LIA)	SI	SIEMENS (Bayer Health)	Siemens (Bayer Healthcare) Centaur	2	8.9	ng/ml	1	8.9	5
21-T3	CEA	1410	Immunological test (CLIA)	SI	SIEMENS (Bayer Health)	Siemens (Bayer Healthcare) Centaur	1	9.1	ng/ml	1	9.1	5
21-T3	CEA	1410	Immunological test (CLIA)	SI	SIEMENS (Bayer Health)	Siemens (Bayer Healthcare) Centaur	2	9.2	ng/ml	1	9.2	5
21-T3	CEA	1929	Immunological test (CLIA)	SI	SIEMENS HEALTHINEERS	Siemens: Atellica IM	1	8.87	ng/ml	1	8.87	5
21-T3	CEA	1929	Immunological test (CLIA)	SI	SIEMENS HEALTHINEERS	Siemens: Atellica IM	2	9.83	ng/ml	1	9.83	5
21-T3	CEA	2367	Immunological test (CLIA)	SI	SIEMENS (Bayer Health)	Siemens (Bayer Healthcare) Centaur	1	9	ng/ml	1	9	5
21-T3	CEA	2367	Immunological test (CLIA)	SI	SIEMENS (Bayer Health)	Siemens (Bayer Healthcare) Centaur	2	9.8	ng/ml	1	9.8	5
21-T3	CEA	3684	Immunological test (LIA)	SI	SIEMENS (Bayer Health)	Siemens (Bayer Healthcare) Centaur	1	8.14	ng/ml	1	8.14	5
21-T3	CEA	3684	Immunological test (LIA)	SI	SIEMENS (Bayer Health)	Siemens (Bayer Healthcare) Centaur	2	8.93	ng/ml	1	8.93	5
21-T3	CEA	4578	Immunological test (CLIA)	SI	SIEMENS (Bayer Health)	Siemens (Bayer Healthcare) Centaur	1	8.85	µg/l	1	8.85	5
21-T3	CEA	4578	Immunological test (CLIA)	SI	SIEMENS (Bayer Health)	Siemens (Bayer Healthcare) Centaur	2	9.63	µg/l	1	9.63	5
21-T3	CEA	4887	Immunological test (CLIA)	others	DIASORIN	Diasorin Liaison XL	1	6.85	ng/ml	1	6.85	5
21-T3	CEA	4887	Immunological test (CLIA)	others	DIASORIN	Diasorin Liaison XL	2	9.2	ng/ml	1	9.2	5
21-T3	CEA	5439	Immunological test (CLIA)	SI	SIEMENS (Bayer Health)	Siemens (Bayer Healthcare) Centaur	1	8.79	ng/ml	1	8.79	5
21-T3	CEA	5439	Immunological test (CLIA)	SI	SIEMENS (Bayer Health)	Siemens (Bayer Healthcare) Centaur	2	9.98	ng/ml	1	9.98	5
21-T3	CEA	10143	Immunological test (EIA)	SI	SIEMENS (Bayer Health)	Siemens (Bayer Healthcare) Centaur	1	9.35	µg/l	1	9.35	5
21-T3	CEA	10143	Immunological test (EIA)	SI	SIEMENS (Bayer Health)	Siemens (Bayer Healthcare) Centaur	2	10	µg/l	1	10	5
21-T3	CEA	12090	Immunological test (LIA)	SI	SIEMENS (Bayer Health)	Siemens (Bayer Healthcare) Centaur	1	8.85	ng/ml	1	8.85	5
21-T3	CEA	12090	Immunological test (LIA)	SI	SIEMENS (Bayer Health)	Siemens (Bayer Healthcare) Centaur	2	9.18	ng/ml	1	9.18	5
21-T3	CEA	16569	Immunological test (EIA)	SI	SIEMENS (Bayer Health)	Siemens (Bayer Healthcare) Centaur	1	9.9	ng/ml	1	9.9	5
21-T3	CEA	16569	Immunological test (EIA)	SI	SIEMENS (Bayer Health)	Siemens (Bayer Healthcare) Centaur	2	10.5	ng/ml	1	10.5	5
21-T3	CEA	17238	Immunological test (CLIA)	SI	SIEMENS (Bayer Health)	Siemens (Bayer Healthcare) Centaur	1	8.51	µg/l	1	8.51	5
21-T3	CEA	17238	Immunological test (CLIA)	SI	SIEMENS (Bayer Health)	Siemens (Bayer Healthcare) Centaur	2	9.26	µg/l	1	9.26	5
21-T3	CEA	17592	Immunological test (CLIA)	SI	SIEMENS HEALTHINEERS	Siemens Advia Centaur XP	1	8.21	ng/ml	1	8.21	5
21-T3	CEA	17592	Immunological test (CLIA)	SI	SIEMENS HEALTHINEERS	Siemens Advia Centaur XP	2	8.44	ng/ml	1	8.44	5
21-T3	CEA	18525	Immunological test (CLIA)	others	DIASORIN	Diasorin Liaison	1	7.52	µg/l	1	7.52	5
21-T3	CEA	18525	Immunological test (CLIA)	others	DIASORIN	Diasorin Liaison	2	9.98	µg/l	1	9.98	5
21-T3	CEA	19839	Immunological test (CLIA)	others	DIASORIN	Diasorin Liaison XL	1	7.38	ng/ml	1	7.38	5
21-T3	CEA	19839	Immunological test (CLIA)	others	DIASORIN	Diasorin Liaison XL	2	9.51	ng/ml	1	9.51	5
21-T3	CEA	19854	Immunological test (CLIA)	SI	SIEMENS (Bayer Health)	Siemens: Atellica IM	1	8.3	ng/ml	1	8.3	5
21-T3	CEA	19854	Immunological test (CLIA)	SI	SIEMENS (Bayer Health)	Siemens: Atellica IM	2	9.17	ng/ml	1	9.17	5
21-T3	CEA	21747	Immunological test (CLIA)	SI	SIEMENS (Bayer Health)	Siemens (Bayer Healthcare) Centaur	1	8.4	ng/ml	1	8.4	5
21-T3	CEA	21747	Immunological test (CLIA)	SI	SIEMENS (Bayer Health)	Siemens (Bayer Healthcare) Centaur	2	9.8	ng/ml	1	9.8	5
21-T3	CEA	24621	Immunological test (CLIA)	SI	SIEMENS (Bayer Health)	Siemens: Atellica IM	1	8.82	ng/ml	1	8.82	5
21-T3	CEA	24621	Immunological test (CLIA)	SI	SIEMENS (Bayer Health)	Siemens: Atellica IM	2	8.95	ng/ml	1	8.95	5
21-T3	CEA	25146	Immunological test (CLIA)	SI	SIEMENS (Bayer Health)	Siemens (Bayer Healthcare) Centaur	1	8.2	ng/ml	1	8.2	5
21-T3	CEA	25146	Immunological test (CLIA)	SI	SIEMENS (Bayer Health)	Siemens (Bayer Healthcare) Centaur	2	8.5	ng/ml	1	8.5	5
21-T3	CEA	27144	Immunological test (CLIA)	SI	SIEMENS (Bayer Health)	Siemens Advia Centaur XP	1	9.06	ng/ml	1	9.06	5
21-T3	CEA	27144	Immunological test (CLIA)	SI	SIEMENS (Bayer Health)	Siemens Advia Centaur XP	2	9.98	ng/ml	1	9.98	5
21-T3	CEA	89466	Immunological test (CLIA)	others	DIASORIN	Diasorin Liaison XL	1	7.41	µg/l	1	7.41	5
21-T3	CEA	89466	Immunological test (CLIA)	others	DIASORIN	Diasorin Liaison XL	2	10.1	µg/l	1	10.1	5
21-T3	CEA	90984	Immunological test (CLIA)	SI	SIEMENS (Bayer Health)	Siemens (Bayer Healthcare) Centaur	1	8.54	ng/ml	1	8.54	5
21-T3	CEA	90984	Immunological test (CLIA)	SI	SIEMENS (Bayer Health)	Siemens (Bayer Healthcare) Centaur	2	9.82	ng/ml	1	9.82	5
21-T3	CEA	91191	Immunological test (ECLIA)	SI	SIEMENS HEALTHINEERS	Siemens: Atellica IM	1	9.5	ng/ml	1	9.5	5
21-T3	CEA	91191	Immunological test (ECLIA)	SI	SIEMENS HEALTHINEERS	Siemens: Atellica IM	2	10	ng/ml	1	10	5
21-T3	CEA	92694	Immunological test (CLIA)	SI	SIEMENS HEALTHINEERS	Siemens: Atellica IM	1	8.2	ng/ml	1	8.2	5
21-T3	CEA	92694	Immunological test (CLIA)	SI	SIEMENS HEALTHINEERS	Siemens: Atellica IM	2	9.7	ng/ml	1	9.7	5
21-T3	CEA	96933	Immunological test (LOCI)	SI	SIEMENS HEALTHINEERS	Siemens (Dade-Behring) Dimension Vista	1	6.8	µg/l	1	6.8	5
21-T3	CEA	96933	Immunological test (LOCI)	SI	SIEMENS HEALTHINEERS	Siemens (Dade-Behring) Dimension Vista	2	9.55	µg/l	1	9.55	5
21-T3	CEA	99231	Immunological test (CLIA)	SI	SIEMENS HEALTHINEERS	Siemens: Atellica IM	1	9.78	ng/ml	1	9.78	5
21-T3	CEA	99231	Immunological test (CLIA)	SI	SIEMENS HEALTHINEERS	Siemens: Atellica IM	2	10	ng/ml	1	10	5
21-T3	CEA	155160	Immunological test (CLIA)	SI	SIEMENS HEALTHINEERS	Siemens: Atellica IM	1	7.7	µg/l	1	7.7	5
21-T3	CEA	155160	Immunological test (CLIA)	SI	SIEMENS HEALTHINEERS	Siemens: Atellica IM	2	8.5	µg/l	1	8.5	5
21-T3	CEA	4869	Immunological test (CLIA)	SI	SIEMENS (DPC Biermann)	Siemens (DPC Biermann) Immulite 2000	1	11.3	ng/ml	1	11.3	5
21-T3	CEA	4869	Immunological test (CLIA)	SI	SIEMENS (DPC Biermann)	Siemens (DPC Biermann) Immulite 2000	2	14.9	ng/ml	1	14.9	5
21-T3	CEA	5529	Immunological test (LEIA)	SI	SIEMENS (DPC Biermann)	Siemens (DPC Biermann) Immulite	1	13.2	ng/ml	1	13.2	5	jmp (SI)
21-T3	CEA	5529	Immunological test (LEIA)	SI	SIEMENS (DPC Biermann)	Siemens (DPC Biermann) Immulite	2	18.4	ng/ml	1	18.4	5
21-T3	CEA	5862	Immunological test (LIA)	SI	SIEMENS (DPC Biermann)	Siemens (Bayer Healthcare) Centaur	1	8.29	ng/ml	1	8.29	5
21-T3	CEA	5862	Immunological test (LIA)	SI	SIEMENS (DPC Biermann)	Siemens (Bayer Healthcare) Centaur	2	9.15	ng/ml	1	9.15	5	jmp (DG)
21-T3	CEA	21081	Immunological test (CLIA)	SI	SIEMENS (DPC Biermann)	Siemens (DPC Biermann) Immulite 2000	1	10.2	ng/ml	1	10.2	5
21-T3	CEA	21081	Immunological test (CLIA)	SI	SIEMENS (DPC Biermann)	Siemens (DPC Biermann) Immulite 2000	2	13.3	ng/ml	1	13.3	5
21-T3	CEA	25389		SI	SIEMENS (DPC Biermann)	Siemens (DPC Biermann) Immulite 2000	1	8.93	ng/ml	1	8.93	5
21-T3	CEA	25389		SI	SIEMENS (DPC Biermann)	Siemens (DPC Biermann) Immulite 2000	2	13	ng/ml	1	13	5
21-T3	CEA	25578	Immunological test (CLIA)	SI	SIEMENS (DPC Biermann)	Siemens (DPC Biermann) Immulite 2000	1	11.1	ng/ml	1	11.1	5
21-T3	CEA	25578	Immunological test (CLIA)	SI	SIEMENS (DPC Biermann)	Siemens (DPC Biermann) Immulite 2000	2	15.8	ng/ml	1	15.8	5
21-T3	CEA	90903	Immunological test (CLIA)	SI	SIEMENS (DPC Biermann)	Siemens (DPC Biermann) Immulite	1	10	ng/ml	1	10	5
21-T3	CEA	90903	Immunological test (CLIA)	SI	SIEMENS (DPC Biermann)	Siemens (DPC Biermann) Immulite	2	13.4	ng/ml	1	13.4	5
21-T3	CEA	98979	Immunological test (LEIA)	SI	SIEMENS (DPC Biermann)	Siemens (DPC Biermann) Immulite	1	10.5	ng/ml	1	10.5	5
21-T3	CEA	98979	Immunological test (LEIA)	SI	SIEMENS (DPC Biermann)	Siemens (DPC Biermann) Immulite	2	14.8	ng/ml	1	14.8	5
21-T3	CEA	128022	Immunological test (CLIA)	SI	SIEMENS (DPC Biermann)	Siemens (DPC Biermann) Immulite 2000	1	11.3	ng/ml	1	11.3	5
21-T3	CEA	128022	Immunological test (CLIA)	SI	SIEMENS (DPC Biermann)	Siemens (DPC Biermann) Immulite 2000	2	15.3	ng/ml	1	15.3	5
21-T3	CEA	128706	Immunological test (LEIA)	SI	SIEMENS (DPC Biermann)	Siemens (DPC Biermann) Immulite 2000	1	10.9	ng/ml	1	10.9	5
21-T3	CEA	128706	Immunological test (LEIA)	SI	SIEMENS (DPC Biermann)	Siemens (DPC Biermann) Immulite 2000	2	14.2	ng/ml	1	14.2	5
21-T3	CEA	1143	Immunological test (ECLIA)	RO	ROCHE DIAGNOSTICS	Roche Cobas (6000) System (c501/502/e601)	1	6.7		1	6.7	5
21-T3	CEA	1143	Immunological test (ECLIA)	RO	ROCHE DIAGNOSTICS	Roche Cobas (6000) System (c501/502/e601)	2	13.8		1	13.8	5
21-T3	CEA	1161	Immunological test (ECLIA)	RO	ROCHE DIAGNOSTICS	Roche Cobas (8000) System (e801)	1	7	µg/l	1	7	5
21-T3	CEA	1161	Immunological test (ECLIA)	RO	ROCHE DIAGNOSTICS	Roche Cobas (8000) System (e801)	2	15.2	µg/l	1	15.2	5
21-T3	CEA	1269	Immunological test (ECLIA)	RO	ROCHE DIAGNOSTICS	Roche Cobas (8000) System (e801)	1	6.48	ng/ml	1	6.48	5
21-T3	CEA	1269	Immunological test (ECLIA)	RO	ROCHE DIAGNOSTICS	Roche Cobas (8000) System (e801)	2	14.1	ng/ml	1	14.1	5
21-T3	CEA	1272	Immunological test (ECLIA)	RO	ROCHE DIAGNOSTICS	Roche Cobas (6000) System (c501/502/e601)	1	7.15	ng/ml	1	7.15	5
21-T3	CEA	1272	Immunological test (ECLIA)	RO	ROCHE DIAGNOSTICS	Roche Cobas (6000) System (c501/502/e601)	2	15.2	ng/ml	1	15.2	5
21-T3	CEA	1449	Immunological test (ECLIA)	RO	ROCHE DIAGNOSTICS	Roche Cobas e411	1	7	ng/ml	1	7	5
21-T3	CEA	1449	Immunological test (ECLIA)	RO	ROCHE DIAGNOSTICS	Roche Cobas e411	2	15.1	ng/ml	1	15.1	5
21-T3	CEA	1515	Immunological test (ECLIA)	RO	ROCHE DIAGNOSTICS	Roche Cobas (6000) System (c501/502/e601)	1	6.8	ng/ml	1	6.8	5
21-T3	CEA	1515	Immunological test (ECLIA)	RO	ROCHE DIAGNOSTICS	Roche Cobas (6000) System (c501/502/e601)	2	14.3	ng/ml	1	14.3	5
21-T3	CEA	1542	Immunological test (ECLIA)	RO	ROCHE DIAGNOSTICS	Roche Cobas (6000) System (c501/502/e601)	1	6.9	ng/ml	1	6.9	5
21-T3	CEA	1542	Immunological test (ECLIA)	RO	ROCHE DIAGNOSTICS	Roche Cobas (6000) System (c501/502/e601)	2	14.9	ng/ml	1	14.9	5
21-T3	CEA	1572	Immunological test (ECLIA)	RO	ROCHE DIAGNOSTICS	Roche Cobas (6000) System (c501/502/e601)	1	6.1	ng/ml	1	6.1	5
21-T3	CEA	1572	Immunological test (ECLIA)	RO	ROCHE DIAGNOSTICS	Roche Cobas (6000) System (c501/502/e601)	2	13	ng/ml	1	13	5
21-T3	CEA	1578	Immunological test (ECLIA)	RO	ROCHE DIAGNOSTICS	Roche Cobas (6000) System (c501/502/e601)	1	6.8	ng/ml	1	6.8	5
21-T3	CEA	1578	Immunological test (ECLIA)	RO	ROCHE DIAGNOSTICS	Roche Cobas (6000) System (c501/502/e601)	2	14.4	ng/ml	1	14.4	5
21-T3	CEA	1620	Immunological test (ECLIA)	RO	ROCHE DIAGNOSTICS	Roche Cobas (8000) System (e801)	1	7.3	ng/ml	1	7.3	5
21-T3	CEA	1620	Immunological test (ECLIA)	RO	ROCHE DIAGNOSTICS	Roche Cobas (8000) System (e801)	2	15.4	ng/ml	1	15.4	5
21-T3	CEA	1722	Immunological test (ECLIA)	RO	ROCHE DIAGNOSTICS	Roche Cobas (8000) System (e801)	1	7.1	ng/ml	1	7.1	5
21-T3	CEA	1722	Immunological test (ECLIA)	RO	ROCHE DIAGNOSTICS	Roche Cobas (8000) System (e801)	2	15.2	ng/ml	1	15.2	5
21-T3	CEA	1803	Immunological test (ECLIA)	RO	ROCHE DIAGNOSTICS	Roche Cobas e411	1	7.2	ng/ml	1	7.2	5
21-T3	CEA	1803	Immunological test (ECLIA)	RO	ROCHE DIAGNOSTICS	Roche Cobas e411	2	15.3	ng/ml	1	15.3	5
21-T3	CEA	1806	Immunological test (ECLIA)	RO	ROCHE DIAGNOSTICS	Roche Cobas (6000) System (c501/502/e601)	1	6.1	ng/ml	1	6.1	5
21-T3	CEA	1806	Immunological test (ECLIA)	RO	ROCHE DIAGNOSTICS	Roche Cobas (6000) System (c501/502/e601)	2	13.5	ng/ml	1	13.5	5
21-T3	CEA	1899	Immunological test (CLIA)	RO	ROCHE DIAGNOSTICS	Roche Modular-Systeme	1	6.84	ng/ml	1	6.84	5
21-T3	CEA	1899	Immunological test (CLIA)	RO	ROCHE DIAGNOSTICS	Roche Modular-Systeme	2	14.5	ng/ml	1	14.5	5
21-T3	CEA	1962	Immunological test (ECLIA)	RO	ROCHE DIAGNOSTICS	Roche Cobas (6000) System (c501/502/e601)	1	6.8	ng/ml	1	6.8	5
21-T3	CEA	1962	Immunological test (ECLIA)	RO	ROCHE DIAGNOSTICS	Roche Cobas (6000) System (c501/502/e601)	2	14.6	ng/ml	1	14.6	5
21-T3	CEA	2298	Immunological test (ECLIA)	RO	ROCHE DIAGNOSTICS	Roche Elecsys-Systeme/Cobas e602	1	6.6	ng/ml	1	6.6	5
21-T3	CEA	2298	Immunological test (ECLIA)	RO	ROCHE DIAGNOSTICS	Roche Elecsys-Systeme/Cobas e602	2	14.1	ng/ml	1	14.1	5
21-T3	CEA	2433	Immunological test (MEIA)	RO	ROCHE DIAGNOSTICS	Roche Cobas e411	1	7.16	ng/ml	1	7.16	5
21-T3	CEA	2433	Immunological test (MEIA)	RO	ROCHE DIAGNOSTICS	Roche Cobas e411	2	15.2	ng/ml	1	15.2	5
21-T3	CEA	2505	Immunological test (ECLIA)	RO	ROCHE DIAGNOSTICS	Roche Cobas (6000) System (c501/502/e601)	1	6.96	µg/l	1	6.96	5
21-T3	CEA	2505	Immunological test (ECLIA)	RO	ROCHE DIAGNOSTICS	Roche Cobas (6000) System (c501/502/e601)	2	15	µg/l	1	15	5
21-T3	CEA	2973	Immunological test (ECLIA)	RO	ROCHE DIAGNOSTICS	Roche Cobas (8000) System (e801)	1	7.2		1	7.2	5
21-T3	CEA	2973	Immunological test (ECLIA)	RO	ROCHE DIAGNOSTICS	Roche Cobas (8000) System (e801)	2	15.5		1	15.5	5
21-T3	CEA	3249	Immunological test (ECLIA)	RO	ROCHE DIAGNOSTICS	Roche Cobas (6000) System (c501/502/e601)	1	6.51	ng/ml	1	6.51	5
21-T3	CEA	3249	Immunological test (ECLIA)	RO	ROCHE DIAGNOSTICS	Roche Cobas (6000) System (c501/502/e601)	2	13.9	ng/ml	1	13.9	5
21-T3	CEA	3546	Immunological test (ECLIA)	RO	ROCHE DIAGNOSTICS	Roche Cobas (6000) System (c501/502/e601)	1	6.71	ng/ml	1	6.71	5
21-T3	CEA	3546	Immunological test (ECLIA)	RO	ROCHE DIAGNOSTICS	Roche Cobas (6000) System (c501/502/e601)	2	14.3	ng/ml	1	14.3	5
21-T3	CEA	3570	Immunological test (ECLIA)	RO	ROCHE DIAGNOSTICS	Roche Cobas (8000) System (e801)	1	7.4	ng/ml	1	7.4	5
21-T3	CEA	3570	Immunological test (ECLIA)	RO	ROCHE DIAGNOSTICS	Roche Cobas (8000) System (e801)	2	15.9	ng/ml	1	15.9	5
21-T3	CEA	3582	Immunological test (ECLIA)	RO	ROCHE DIAGNOSTICS	Roche Elecsys-Systeme/Cobas e602	1	7	ng/ml	1	7	5
21-T3	CEA	3582	Immunological test (ECLIA)	RO	ROCHE DIAGNOSTICS	Roche Elecsys-Systeme/Cobas e602	2	15	ng/ml	1	15	5
21-T3	CEA	3972	Immunological test (ECLIA)	RO	ROCHE DIAGNOSTICS	Roche Cobas (6000) System (c501/502/e601)	1	6.4	µg/l	1	6.4	5
21-T3	CEA	3972	Immunological test (ECLIA)	RO	ROCHE DIAGNOSTICS	Roche Cobas (6000) System (c501/502/e601)	2	13.6	µg/l	1	13.6	5
21-T3	CEA	4302	Immunological test (ECLIA)	RO	ROCHE DIAGNOSTICS	Roche Cobas (8000) System (c701/702)	1	7.1	ng/ml	1	7.1	5
21-T3	CEA	4302	Immunological test (ECLIA)	RO	ROCHE DIAGNOSTICS	Roche Cobas (8000) System (c701/702)	2	15.6	ng/ml	1	15.6	5
21-T3	CEA	4344	Immunological test (ECLIA)	RO	ROCHE DIAGNOSTICS	Roche Cobas (8000) System (e801)	1	7.44	ng/ml	1	7.44	5
21-T3	CEA	4344	Immunological test (ECLIA)	RO	ROCHE DIAGNOSTICS	Roche Cobas (8000) System (e801)	2	15.5	ng/ml	1	15.5	5
21-T3	CEA	4593	Immunological test (ECLIA)	RO	ROCHE DIAGNOSTICS	Roche Cobas e411	1	8	µg/l	1	8	5	jmp
21-T3	CEA	4593	Immunological test (ECLIA)	RO	ROCHE DIAGNOSTICS	Roche Cobas e411	2	16.5	µg/l	1	16.5	5
21-T3	CEA	4599	Immunological test (ECLIA)	RO	ROCHE DIAGNOSTICS	Roche Cobas (8000) System (e801)	1	7.1	µg/l	1	7.1	5
21-T3	CEA	4599	Immunological test (ECLIA)	RO	ROCHE DIAGNOSTICS	Roche Cobas (8000) System (e801)	2	15.4	µg/l	1	15.4	5
21-T3	CEA	4944	Immunological test (CLIA)	RO	ROCHE DIAGNOSTICS	Roche Cobas (6000) System (c501/502/e601)	1	6.8	ng/ml	1	6.8	5
21-T3	CEA	4944	Immunological test (CLIA)	RO	ROCHE DIAGNOSTICS	Roche Cobas (6000) System (c501/502/e601)	2	14.3	ng/ml	1	14.3	5
21-T3	CEA	5049	Immunological test (ECLIA)	RO	ROCHE DIAGNOSTICS	Roche Cobas (6000) System (c501/502/e601)	1	6.79	ng/ml	1	6.79	5
21-T3	CEA	5049	Immunological test (ECLIA)	RO	ROCHE DIAGNOSTICS	Roche Cobas (6000) System (c501/502/e601)	2	14.2	ng/ml	1	14.2	5
21-T3	CEA	5502	Immunological test (ECLIA)	RO	ROCHE DIAGNOSTICS	Roche Cobas (8000) System (e801)	1	7.2	ng/ml	1	7.2	5
21-T3	CEA	5502	Immunological test (ECLIA)	RO	ROCHE DIAGNOSTICS	Roche Cobas (8000) System (e801)	2	15.5	ng/ml	1	15.5	5
21-T3	CEA	5586	Immunological test (ECLIA)	RO	ROCHE DIAGNOSTICS	Roche Cobas (6000) System (c501/502/e601)	1	6.49	ng/ml	1	6.49	5
21-T3	CEA	5586	Immunological test (ECLIA)	RO	ROCHE DIAGNOSTICS	Roche Cobas (6000) System (c501/502/e601)	2	14	ng/ml	1	14	5
21-T3	CEA	6132	Immunological test (ECLIA)	RO	ROCHE DIAGNOSTICS	Roche Cobas (8000) System (e801)	1	7.22	ng/ml	1	7.22	5
21-T3	CEA	6132	Immunological test (ECLIA)	RO	ROCHE DIAGNOSTICS	Roche Cobas (8000) System (e801)	2	15.2	ng/ml	1	15.2	5
21-T3	CEA	6882	Immunological test (ECLIA)	RO	ROCHE DIAGNOSTICS	Roche Cobas (8000) System (c701/702)	1	7.09	ng/ml	1	7.09	5
21-T3	CEA	6882	Immunological test (ECLIA)	RO	ROCHE DIAGNOSTICS	Roche Cobas (8000) System (c701/702)	2	15.3	ng/ml	1	15.3	5
21-T3	CEA	6936	Immunological test (ECLIA)	RO	ROCHE DIAGNOSTICS	Roche Cobas (6000) System (c501/502/e601)	1	6.42	ng/ml	1	6.42	5
21-T3	CEA	6936	Immunological test (ECLIA)	RO	ROCHE DIAGNOSTICS	Roche Cobas (6000) System (c501/502/e601)	2	13.9	ng/ml	1	13.9	5
21-T3	CEA	7215	Immunological test (ECLIA)	RO	ROCHE DIAGNOSTICS	Roche Elecsys-Systeme/Cobas e602	1	7.4	µg/l	1	7.4	5
21-T3	CEA	7215	Immunological test (ECLIA)	RO	ROCHE DIAGNOSTICS	Roche Elecsys-Systeme/Cobas e602	2	15.4	µg/l	1	15.4	5
21-T3	CEA	7335	Immunological test (ECLIA)	RO	ROCHE DIAGNOSTICS	Roche Cobas (8000) System (e801)	1	7.54	ng/ml	1	7.54	5
21-T3	CEA	7335	Immunological test (ECLIA)	RO	ROCHE DIAGNOSTICS	Roche Cobas (8000) System (e801)	2	15.8	ng/ml	1	15.8	5
21-T3	CEA	7371	Immunological test (ECLIA)	RO	ROCHE DIAGNOSTICS	Roche Elecsys-Systeme/Cobas e602	1	6.4	µg/l	1	6.4	5
21-T3	CEA	7371	Immunological test (ECLIA)	RO	ROCHE DIAGNOSTICS	Roche Elecsys-Systeme/Cobas e602	2	14	µg/l	1	14	5
21-T3	CEA	7392	Immunological test (ECLIA)	RO	ROCHE DIAGNOSTICS	Roche Cobas e411	1	7.15	ng/ml	1	7.15	5
21-T3	CEA	7392	Immunological test (ECLIA)	RO	ROCHE DIAGNOSTICS	Roche Cobas e411	2	15.1	ng/ml	1	15.1	5
21-T3	CEA	8505	Immunological test (ECLIA)	RO	ROCHE DIAGNOSTICS	Roche Modular-Systeme	1	6.7	ng/ml	1	6.7	5
21-T3	CEA	8505	Immunological test (ECLIA)	RO	ROCHE DIAGNOSTICS	Roche Modular-Systeme	2	14	ng/ml	1	14	5
21-T3	CEA	9207	Immunological test (LIA)	RO	ROCHE DIAGNOSTICS	Roche Cobas (6000) System (c501/502/e601)	1	6.47	ng/ml	1	6.47	5
21-T3	CEA	9207	Immunological test (LIA)	RO	ROCHE DIAGNOSTICS	Roche Cobas (6000) System (c501/502/e601)	2	13.9	ng/ml	1	13.9	5
21-T3	CEA	10398	Immunological test (ECLIA)	RO	ROCHE DIAGNOSTICS	Roche Cobas e411	1	6.5	µg/l	1	6.5	5
21-T3	CEA	10398	Immunological test (ECLIA)	RO	ROCHE DIAGNOSTICS	Roche Cobas e411	2	14	µg/l	1	14	5
21-T3	CEA	10830	Immunological test (ECLIA)	RO	ROCHE DIAGNOSTICS	Roche Cobas (6000) System (c501/502/e601)	1	6.69	ng/ml	1	6.69	5
21-T3	CEA	10830	Immunological test (ECLIA)	RO	ROCHE DIAGNOSTICS	Roche Cobas (6000) System (c501/502/e601)	2	14.3	ng/ml	1	14.3	5
21-T3	CEA	10929	Immunological test (ECLIA)	RO	ROCHE DIAGNOSTICS	Roche Cobas (6000) System (c501/502/e601)	1	6.6	ng/ml	1	6.6	5
21-T3	CEA	10929	Immunological test (ECLIA)	RO	ROCHE DIAGNOSTICS	Roche Cobas (6000) System (c501/502/e601)	2	14.2	ng/ml	1	14.2	5
21-T3	CEA	10950	Immunological test (ECLIA)	RO	ROCHE DIAGNOSTICS	Roche Cobas (8000) System (e801)	1	7.6	ng/ml	1	7.6	5
21-T3	CEA	10950	Immunological test (ECLIA)	RO	ROCHE DIAGNOSTICS	Roche Cobas (8000) System (e801)	2	16	ng/ml	1	16	5
21-T3	CEA	11178	Other methods	RO	ROCHE DIAGNOSTICS	Roche Cobas e411	1	7.13	ng/ml	1	7.13	5
21-T3	CEA	11178	Other methods	RO	ROCHE DIAGNOSTICS	Roche Cobas e411	2	14.1	ng/ml	1	14.1	5
21-T3	CEA	11295	Immunological test (ECLIA)	RO	ROCHE DIAGNOSTICS	Roche Cobas (6000) System (c501/502/e601)	1	6.7	ng/ml	1	6.7	5
21-T3	CEA	11295	Immunological test (ECLIA)	RO	ROCHE DIAGNOSTICS	Roche Cobas (6000) System (c501/502/e601)	2	14.1	ng/ml	1	14.1	5
21-T3	CEA	11376	Immunological test (ECLIA)	RO	ROCHE DIAGNOSTICS	Roche Elecsys-Systeme/Cobas e602	1	6.6	ng/ml	1	6.6	5
21-T3	CEA	11376	Immunological test (ECLIA)	RO	ROCHE DIAGNOSTICS	Roche Elecsys-Systeme/Cobas e602	2	14	ng/ml	1	14	5
21-T3	CEA	11382	Immunological test (ECLIA)	RO	ROCHE DIAGNOSTICS	Roche Elecsys-Systeme/Cobas e602	1	6.42	ng/ml	1	6.42	5
21-T3	CEA	11382	Immunological test (ECLIA)	RO	ROCHE DIAGNOSTICS	Roche Elecsys-Systeme/Cobas e602	2	13.3	ng/ml	1	13.3	5
21-T3	CEA	11676	Immunological test (ECLIA)	RO	ROCHE DIAGNOSTICS	Roche Cobas (6000) System (c501/502/e601)	1	7.29	ng/ml	1	7.29	5
21-T3	CEA	11676	Immunological test (ECLIA)	RO	ROCHE DIAGNOSTICS	Roche Cobas (6000) System (c501/502/e601)	2	15.5	ng/ml	1	15.5	5
21-T3	CEA	12129	Immunological test (ECLIA)	RO	ROCHE DIAGNOSTICS	Roche Cobas (6000) System (c501/502/e601)	1	6.7	ng/ml	1	6.7	5
21-T3	CEA	12129	Immunological test (ECLIA)	RO	ROCHE DIAGNOSTICS	Roche Cobas (6000) System (c501/502/e601)	2	14.2	ng/ml	1	14.2	5
21-T3	CEA	12183		RO	ROCHE DIAGNOSTICS	Roche Elecsys-Systeme/Cobas e602	1	6.7	ng/ml	1	6.7	5
21-T3	CEA	12183		RO	ROCHE DIAGNOSTICS	Roche Elecsys-Systeme/Cobas e602	2	13.8	ng/ml	1	13.8	5
21-T3	CEA	12321	Immunological test (ECLIA)	RO	ROCHE DIAGNOSTICS	Roche Cobas (8000) System (e801)	1	6.78	ng/ml	1	6.78	5
21-T3	CEA	12321	Immunological test (ECLIA)	RO	ROCHE DIAGNOSTICS	Roche Cobas (8000) System (e801)	2	14.6	ng/ml	1	14.6	5
21-T3	CEA	12510	Immunological test (ECLIA)	RO	ROCHE DIAGNOSTICS	Roche Cobas (8000) System (e801)	1	7.57		1	7.57	5
21-T3	CEA	12510	Immunological test (ECLIA)	RO	ROCHE DIAGNOSTICS	Roche Cobas (8000) System (e801)	2	16.4		1	16.4	5
21-T3	CEA	12618	Immunological test (ECLIA)	RO	ROCHE DIAGNOSTICS	Roche Elecsys-Systeme/Cobas e602	1	6.79	ng/ml	1	6.79	5
21-T3	CEA	12618	Immunological test (ECLIA)	RO	ROCHE DIAGNOSTICS	Roche Elecsys-Systeme/Cobas e602	2	14.2	ng/ml	1	14.2	5
21-T3	CEA	12831	Immunological test (ECLIA)	RO	ROCHE DIAGNOSTICS	Roche Cobas (6000) System (c501/502/e601)	1	6.8	ng/ml	1	6.8	5
21-T3	CEA	12831	Immunological test (ECLIA)	RO	ROCHE DIAGNOSTICS	Roche Cobas (6000) System (c501/502/e601)	2	14.4	ng/ml	1	14.4	5
21-T3	CEA	12897	Immunological test (ECLIA)	RO	ROCHE DIAGNOSTICS	Roche Modular-Systeme	1	6.7	ng/ml	1	6.7	5
21-T3	CEA	12897	Immunological test (ECLIA)	RO	ROCHE DIAGNOSTICS	Roche Modular-Systeme	2	14.2	ng/ml	1	14.2	5
21-T3	CEA	13527	Immunological test (ECLIA)	RO	ROCHE DIAGNOSTICS	Roche Cobas (6000) System (c501/502/e601)	1	7.04	ng/ml	1	7.04	5
21-T3	CEA	13527	Immunological test (ECLIA)	RO	ROCHE DIAGNOSTICS	Roche Cobas (6000) System (c501/502/e601)	2	15.5	ng/ml	1	15.5	5
21-T3	CEA	13533	Immunological test (ECLIA)	RO	ROCHE DIAGNOSTICS	Roche Cobas (6000) System (c501/502/e601)	1	6.88	ng/ml	1	6.88	5
21-T3	CEA	13533	Immunological test (ECLIA)	RO	ROCHE DIAGNOSTICS	Roche Cobas (6000) System (c501/502/e601)	2	14.8	ng/ml	1	14.8	5
21-T3	CEA	13656	Immunological test (ECLIA)	RO	ROCHE DIAGNOSTICS	Roche Cobas (8000) System (e801)	1	7.1	ng/ml	1	7.1	5
21-T3	CEA	13656	Immunological test (ECLIA)	RO	ROCHE DIAGNOSTICS	Roche Cobas (8000) System (e801)	2	15	ng/ml	1	15	5
21-T3	CEA	13833	Immunological test (CLIA)	RO	ROCHE DIAGNOSTICS	Roche Cobas (6000) System (c501/502/e601)	1	6.9	ng/ml	1	6.9	5
21-T3	CEA	13833	Immunological test (CLIA)	RO	ROCHE DIAGNOSTICS	Roche Cobas (6000) System (c501/502/e601)	2	14.8	ng/ml	1	14.8	5
21-T3	CEA	14184	Immunological test (ECLIA)	RO	ROCHE DIAGNOSTICS	Roche Modular-Systeme	1	6.9	ng/ml	1	6.9	5
21-T3	CEA	14184	Immunological test (ECLIA)	RO	ROCHE DIAGNOSTICS	Roche Modular-Systeme	2	14.9	ng/ml	1	14.9	5
21-T3	CEA	14253	Immunological test (ECLIA)	RO	ROCHE DIAGNOSTICS	Roche Cobas e411	1	7.57	ng/ml	1	7.57	5
21-T3	CEA	14253	Immunological test (ECLIA)	RO	ROCHE DIAGNOSTICS	Roche Cobas e411	2	15.3	ng/ml	1	15.3	5
21-T3	CEA	14307	Immunological test (ECLIA)	RO	ROCHE DIAGNOSTICS	Roche Cobas (8000) System (e801)	1	7	ng/ml	1	7	5
21-T3	CEA	14307	Immunological test (ECLIA)	RO	ROCHE DIAGNOSTICS	Roche Cobas (8000) System (e801)	2	14.8	ng/ml	1	14.8	5
21-T3	CEA	14505	Immunological test (ECLIA)	RO	ROCHE DIAGNOSTICS	Roche Cobas (8000) System (e801)	1	7.03		1	7.03	5
21-T3	CEA	14505	Immunological test (ECLIA)	RO	ROCHE DIAGNOSTICS	Roche Cobas (8000) System (e801)	2	15.6		1	15.6	5
21-T3	CEA	14844	Immunological test (ECLIA)	RO	ROCHE DIAGNOSTICS	Roche Cobas (6000) System (c501/502/e601)	1	6.6	ng/ml	1	6.6	5
21-T3	CEA	14844	Immunological test (ECLIA)	RO	ROCHE DIAGNOSTICS	Roche Cobas (6000) System (c501/502/e601)	2	14.2	ng/ml	1	14.2	5
21-T3	CEA	14862	Immunological test (ECLIA)	RO	ROCHE DIAGNOSTICS	Roche Elecsys-Systeme/Cobas e602	1	6.9	ng/ml	1	6.9	5
21-T3	CEA	14862	Immunological test (ECLIA)	RO	ROCHE DIAGNOSTICS	Roche Elecsys-Systeme/Cobas e602	2	14.7	ng/ml	1	14.7	5
21-T3	CEA	15042	Immunological test (ECLIA)	RO	ROCHE DIAGNOSTICS	Roche Elecsys-Systeme/Cobas e602	1	6.94	ng/ml	1	6.94	5
21-T3	CEA	15042	Immunological test (ECLIA)	RO	ROCHE DIAGNOSTICS	Roche Elecsys-Systeme/Cobas e602	2	14.9	ng/ml	1	14.9	5
21-T3	CEA	15093	Immunological test (ECLIA)	RO	ROCHE DIAGNOSTICS	Roche Elecsys-Systeme/Cobas e602	1	6.85	ng/ml	1	6.85	5
21-T3	CEA	15093	Immunological test (ECLIA)	RO	ROCHE DIAGNOSTICS	Roche Elecsys-Systeme/Cobas e602	2	14.6	ng/ml	1	14.6	5
21-T3	CEA	15306	Immunological test (ECLIA)	RO	ROCHE DIAGNOSTICS	Roche Cobas (8000) System (e801)	1	7.1	µg/l	1	7.1	5
21-T3	CEA	15306	Immunological test (ECLIA)	RO	ROCHE DIAGNOSTICS	Roche Cobas (8000) System (e801)	2	15.2	µg/l	1	15.2	5
21-T3	CEA	15636	Immunological test (CLIA)	RO	ROCHE DIAGNOSTICS	Roche Elecsys-Systeme/Cobas e602	1	6.6	ng/ml	1	6.6	5
21-T3	CEA	15636	Immunological test (CLIA)	RO	ROCHE DIAGNOSTICS	Roche Elecsys-Systeme/Cobas e602	2	13.8	ng/ml	1	13.8	5
21-T3	CEA	15978	Immunological test (ECLIA)	RO	ROCHE DIAGNOSTICS	Roche Cobas (6000) System (c501/502/e601)	1	6.7	ng/ml	1	6.7	5
21-T3	CEA	15978	Immunological test (ECLIA)	RO	ROCHE DIAGNOSTICS	Roche Cobas (6000) System (c501/502/e601)	2	14.4	ng/ml	1	14.4	5
21-T3	CEA	16077	Immunological test (ECLIA)	RO	ROCHE DIAGNOSTICS	Roche Cobas (6000) System (c501/502/e601)	1	6.9	ng/ml	1	6.9	5
21-T3	CEA	16077	Immunological test (ECLIA)	RO	ROCHE DIAGNOSTICS	Roche Cobas (6000) System (c501/502/e601)	2	14.8	ng/ml	1	14.8	5
21-T3	CEA	16653	Immunological test (ECLIA)	RO	ROCHE DIAGNOSTICS	Roche Cobas (6000) System (c501/502/e601)	1	6.8	µg/l	1	6.8	5
21-T3	CEA	16653	Immunological test (ECLIA)	RO	ROCHE DIAGNOSTICS	Roche Cobas (6000) System (c501/502/e601)	2	14.8	µg/l	1	14.8	5
21-T3	CEA	16821	Immunological test (ECLIA)	RO	ROCHE DIAGNOSTICS	Roche Cobas (8000) System (e801)	1	7.4	ng/ml	1	7.4	5
21-T3	CEA	16821	Immunological test (ECLIA)	RO	ROCHE DIAGNOSTICS	Roche Cobas (8000) System (e801)	2	15.7	ng/ml	1	15.7	5
21-T3	CEA	16890	Immunological test (ECLIA)	RO	ROCHE DIAGNOSTICS	Roche Elecsys-Systeme/Cobas e602	1	6.2	ng/ml	1	6.2	5
21-T3	CEA	16890	Immunological test (ECLIA)	RO	ROCHE DIAGNOSTICS	Roche Elecsys-Systeme/Cobas e602	2	13	ng/ml	1	13	5
21-T3	CEA	17205	Immunological test (ECLIA)	RO	ROCHE DIAGNOSTICS	Roche Elecsys-Systeme/Cobas e602	1	7.2	ng/ml	1	7.2	5
21-T3	CEA	17205	Immunological test (ECLIA)	RO	ROCHE DIAGNOSTICS	Roche Elecsys-Systeme/Cobas e602	2	15.7	ng/ml	1	15.7	5
21-T3	CEA	17280	Immunological test (ECLIA)	RO	ROCHE DIAGNOSTICS	Roche Elecsys-Systeme/Cobas e602	1	6.73	ng/ml	1	6.73	5
21-T3	CEA	17280	Immunological test (ECLIA)	RO	ROCHE DIAGNOSTICS	Roche Elecsys-Systeme/Cobas e602	2	14.4	ng/ml	1	14.4	5
21-T3	CEA	17376	Immunological test (ECLIA)	RO	ROCHE DIAGNOSTICS	Roche Cobas (6000) System (c501/502/e601)	1	6.67	ng/ml	1	6.67	5
21-T3	CEA	17376	Immunological test (ECLIA)	RO	ROCHE DIAGNOSTICS	Roche Cobas (6000) System (c501/502/e601)	2	14	ng/ml	1	14	5
21-T3	CEA	17658	Immunological test (ECLIA)	RO	ROCHE DIAGNOSTICS	Roche Elecsys-Systeme/Cobas e602	1	6.4	ng/ml	1	6.4	5
21-T3	CEA	17658	Immunological test (ECLIA)	RO	ROCHE DIAGNOSTICS	Roche Elecsys-Systeme/Cobas e602	2	14.1	ng/ml	1	14.1	5
21-T3	CEA	17766	Immunological test (ECLIA)	RO	ROCHE DIAGNOSTICS	Roche Cobas (6000) System (c501/502/e601)	1	7	ng/ml	1	7	5
21-T3	CEA	17766	Immunological test (ECLIA)	RO	ROCHE DIAGNOSTICS	Roche Cobas (6000) System (c501/502/e601)	2	14.7	ng/ml	1	14.7	5
21-T3	CEA	18861	Immunological test (ECLIA)	RO	ROCHE DIAGNOSTICS	Roche Cobas (8000) System (e801)	1	7.7	ng/ml	1	7.7	5
21-T3	CEA	18861	Immunological test (ECLIA)	RO	ROCHE DIAGNOSTICS	Roche Cobas (8000) System (e801)	2	16	ng/ml	1	16	5
21-T3	CEA	19098	Immunological test (ECLIA)	RO	ROCHE DIAGNOSTICS	Roche Cobas (8000) System (e801)	1	7.4	µg/l	1	7.4	5
21-T3	CEA	19098	Immunological test (ECLIA)	RO	ROCHE DIAGNOSTICS	Roche Cobas (8000) System (e801)	2	15.9	µg/l	1	15.9	5
21-T3	CEA	19293	Immunological test (ECLIA)	RO	ROCHE DIAGNOSTICS	Roche Cobas e411	1	6.9	ng/ml	1	6.9	5
21-T3	CEA	19293	Immunological test (ECLIA)	RO	ROCHE DIAGNOSTICS	Roche Cobas e411	2	15.1	ng/ml	1	15.1	5
21-T3	CEA	19476	Immunological test (ECLIA)	RO	ROCHE DIAGNOSTICS	Roche Elecsys-Systeme/Cobas e602	1	6.74	µg/l	1	6.74	5
21-T3	CEA	19476	Immunological test (ECLIA)	RO	ROCHE DIAGNOSTICS	Roche Elecsys-Systeme/Cobas e602	2	14.5	µg/l	1	14.5	5
21-T3	CEA	19617	Immunological test (ECLIA)	RO	ROCHE DIAGNOSTICS	Roche Cobas (8000) System (e801)	1	7.48	ng/ml	1	7.48	5
21-T3	CEA	19617	Immunological test (ECLIA)	RO	ROCHE DIAGNOSTICS	Roche Cobas (8000) System (e801)	2	16	ng/ml	1	16	5
21-T3	CEA	19659	Immunological test (ECLIA)	RO	ROCHE DIAGNOSTICS	Roche Cobas (6000) System (c501/502/e601)	1	6.51	ng/ml	1	6.51	5
21-T3	CEA	19659	Immunological test (ECLIA)	RO	ROCHE DIAGNOSTICS	Roche Cobas (6000) System (c501/502/e601)	2	13.7	ng/ml	1	13.7	5
21-T3	CEA	19749	Immunological test (ECLIA)	RO	ROCHE DIAGNOSTICS	Roche Cobas (6000) System (c501/502/e601)	1	6.91	ng/ml	1	6.91	5
21-T3	CEA	19749	Immunological test (ECLIA)	RO	ROCHE DIAGNOSTICS	Roche Cobas (6000) System (c501/502/e601)	2	14.9	ng/ml	1	14.9	5
21-T3	CEA	19908	Immunological test (ECLIA)	RO	ROCHE DIAGNOSTICS	Roche Cobas (6000) System (c501/502/e601)	1	6.7	ng/ml	1	6.7	5
21-T3	CEA	19908	Immunological test (ECLIA)	RO	ROCHE DIAGNOSTICS	Roche Cobas (6000) System (c501/502/e601)	2	14.2	ng/ml	1	14.2	5
21-T3	CEA	19920	Immunological test (ECLIA)	RO	ROCHE DIAGNOSTICS	Roche Cobas (8000) System (e801)	1	7.1	µg/l	1	7.1	5
21-T3	CEA	19920	Immunological test (ECLIA)	RO	ROCHE DIAGNOSTICS	Roche Cobas (8000) System (e801)	2	15.4	µg/l	1	15.4	5
21-T3	CEA	20532	Immunological test (ECLIA)	RO	ROCHE DIAGNOSTICS	Roche Cobas (6000) System (c501/502/e601)	1	6.4	µg/l	1	6.4	5
21-T3	CEA	20532	Immunological test (ECLIA)	RO	ROCHE DIAGNOSTICS	Roche Cobas (6000) System (c501/502/e601)	2	14	µg/l	1	14	5
21-T3	CEA	21090	Immunological test (ECLIA)	RO	ROCHE DIAGNOSTICS	Roche Cobas e411	1	7.1		1	7.1	5
21-T3	CEA	21090	Immunological test (ECLIA)	RO	ROCHE DIAGNOSTICS	Roche Cobas e411	2	15.1		1	15.1	5
21-T3	CEA	21366	Immunological test (ECLIA)	RO	ROCHE DIAGNOSTICS	Roche Cobas (6000) System (c501/502/e601)	1	6.9	ng/ml	1	6.9	5
21-T3	CEA	21366	Immunological test (ECLIA)	RO	ROCHE DIAGNOSTICS	Roche Cobas (6000) System (c501/502/e601)	2	14.6	ng/ml	1	14.6	5
21-T3	CEA	21426	Immunological test (ECLIA)	RO	ROCHE DIAGNOSTICS	Roche Cobas (8000) System (e801)	1	7	µg/l	1	7	5
21-T3	CEA	21426	Immunological test (ECLIA)	RO	ROCHE DIAGNOSTICS	Roche Cobas (8000) System (e801)	2	15	µg/l	1	15	5
21-T3	CEA	21477	Immunological test (ECLIA)	RO	ROCHE DIAGNOSTICS	Roche Elecsys-Systeme/Cobas e602	1	7.1	ng/ml	1	7.1	5
21-T3	CEA	21477	Immunological test (ECLIA)	RO	ROCHE DIAGNOSTICS	Roche Elecsys-Systeme/Cobas e602	2	15.3	ng/ml	1	15.3	5
21-T3	CEA	21501	Immunological test (ECLIA)	RO	ROCHE DIAGNOSTICS	Roche Elecsys-Systeme/Cobas e602	1	6.9	ng/ml	1	6.9	5
21-T3	CEA	21501	Immunological test (ECLIA)	RO	ROCHE DIAGNOSTICS	Roche Elecsys-Systeme/Cobas e602	2	14.4	ng/ml	1	14.4	5
21-T3	CEA	21576	Immunological test (ECLIA)	RO	ROCHE DIAGNOSTICS	Roche Cobas (6000) System (c501/502/e601)	1	6.6	µg/l	1	6.6	5
21-T3	CEA	21576	Immunological test (ECLIA)	RO	ROCHE DIAGNOSTICS	Roche Cobas (6000) System (c501/502/e601)	2	14.3	µg/l	1	14.3	5
21-T3	CEA	21936	Immunological test (ECLIA)	RO	ROCHE DIAGNOSTICS	Roche Cobas (8000) System (e801)	1	6.53	ng/ml	1	6.53	5
21-T3	CEA	21936	Immunological test (ECLIA)	RO	ROCHE DIAGNOSTICS	Roche Cobas (8000) System (e801)	2	14	ng/ml	1	14	5
21-T3	CEA	22035	Immunological test (ECLIA)	RO	ROCHE DIAGNOSTICS	Roche Cobas (6000) System (c501/502/e601)	1	7.1	ng/ml	1	7.1	5
21-T3	CEA	22035	Immunological test (ECLIA)	RO	ROCHE DIAGNOSTICS	Roche Cobas (6000) System (c501/502/e601)	2	15.2	ng/ml	1	15.2	5
21-T3	CEA	22170	Immunological test (ECLIA)	RO	ROCHE DIAGNOSTICS	Roche Cobas (6000) System (c501/502/e601)	1	6.6	µg/l	1	6.6	5
21-T3	CEA	22170	Immunological test (ECLIA)	RO	ROCHE DIAGNOSTICS	Roche Cobas (6000) System (c501/502/e601)	2	14.2	µg/l	1	14.2	5
21-T3	CEA	22458	Immunological test (ECLIA)	RO	ROCHE DIAGNOSTICS	Roche Cobas (6000) System (c501/502/e601)	1	6.9		1	6.9	5
21-T3	CEA	22458	Immunological test (ECLIA)	RO	ROCHE DIAGNOSTICS	Roche Cobas (6000) System (c501/502/e601)	2	15		1	15	5
21-T3	CEA	22605	Immunological test (ECLIA)	RO	ROCHE DIAGNOSTICS	Roche Cobas (6000) System (c501/502/e601)	1	6.91	ng/ml	1	6.91	5
21-T3	CEA	22605	Immunological test (ECLIA)	RO	ROCHE DIAGNOSTICS	Roche Cobas (6000) System (c501/502/e601)	2	14.4	ng/ml	1	14.4	5
21-T3	CEA	23115	Immunological test (ECLIA)	RO	ROCHE DIAGNOSTICS	Roche Elecsys-Systeme/Cobas e602	1	7.6	ng/ml	1	7.6	5
21-T3	CEA	23115	Immunological test (ECLIA)	RO	ROCHE DIAGNOSTICS	Roche Elecsys-Systeme/Cobas e602	2	15.8	ng/ml	1	15.8	5
21-T3	CEA	23139	Immunological test (ECLIA)	RO	ROCHE DIAGNOSTICS	Roche Cobas (6000) System (c501/502/e601)	1	6.8	ng/ml	1	6.8	5
21-T3	CEA	23139	Immunological test (ECLIA)	RO	ROCHE DIAGNOSTICS	Roche Cobas (6000) System (c501/502/e601)	2	14	ng/ml	1	14	5
21-T3	CEA	23664	Immunological test (ECLIA)	RO	ROCHE DIAGNOSTICS	Roche Cobas (8000) System (e801)	1	6.8	ng/ml	1	6.8	5
21-T3	CEA	23664	Immunological test (ECLIA)	RO	ROCHE DIAGNOSTICS	Roche Cobas (8000) System (e801)	2	14.7	ng/ml	1	14.7	5
21-T3	CEA	23841	Immunological test (ECLIA)	RO	ROCHE DIAGNOSTICS	Roche Cobas (8000) System (e801)	1	7.17	ng/ml	1	7.17	5
21-T3	CEA	23841	Immunological test (ECLIA)	RO	ROCHE DIAGNOSTICS	Roche Cobas (8000) System (e801)	2	15.4	ng/ml	1	15.4	5
21-T3	CEA	24402	Immunological test (ECLIA)	RO	ROCHE DIAGNOSTICS	Roche Cobas e411	1	7.1	ng/ml	1	7.1	5
21-T3	CEA	24402	Immunological test (ECLIA)	RO	ROCHE DIAGNOSTICS	Roche Cobas e411	2	14.9	ng/ml	1	14.9	5
21-T3	CEA	24720	Immunological test (ECLIA)	RO	ROCHE DIAGNOSTICS	Roche Cobas (8000) System (c701/702)	1	7	ng/ml	1	7	5
21-T3	CEA	24720	Immunological test (ECLIA)	RO	ROCHE DIAGNOSTICS	Roche Cobas (8000) System (c701/702)	2	15	ng/ml	1	15	5
21-T3	CEA	24732	Immunological test (ECLIA)	RO	ROCHE DIAGNOSTICS	Roche Cobas (6000) System (c501/502/e601)	1	6.87	ng/ml	1	6.87	5
21-T3	CEA	24732	Immunological test (ECLIA)	RO	ROCHE DIAGNOSTICS	Roche Cobas (6000) System (c501/502/e601)	2	14.8	ng/ml	1	14.8	5
21-T3	CEA	25968	Immunological test (ECLIA)	RO	ROCHE DIAGNOSTICS	Roche Cobas (8000) System (e801)	1	7.3		1	7.3	5
21-T3	CEA	25968	Immunological test (ECLIA)	RO	ROCHE DIAGNOSTICS	Roche Cobas (8000) System (e801)	2	15.3		1	15.3	5
21-T3	CEA	26265	Immunological test (CLIA)	RO	ROCHE DIAGNOSTICS	Roche Modular-Systeme	1	6.65	ng/ml	1	6.65	5
21-T3	CEA	26265	Immunological test (CLIA)	RO	ROCHE DIAGNOSTICS	Roche Modular-Systeme	2	14.2	ng/ml	1	14.2	5
21-T3	CEA	26469	Immunological test (ECLIA)	RO	ROCHE DIAGNOSTICS	Roche Cobas (6000) System (c501/502/e601)	1	5.92	ng/ml	1	5.92	5	jmp
21-T3	CEA	26469	Immunological test (ECLIA)	RO	ROCHE DIAGNOSTICS	Roche Cobas (6000) System (c501/502/e601)	2	12.6	ng/ml	1	12.6	5	jmp
21-T3	CEA	26622	Immunological test (ECLIA)	RO	ROCHE DIAGNOSTICS	Roche Cobas (6000) System (c501/502/e601)	1	6.8	ng/ml	1	6.8	5
21-T3	CEA	26622	Immunological test (ECLIA)	RO	ROCHE DIAGNOSTICS	Roche Cobas (6000) System (c501/502/e601)	2	14.6	ng/ml	1	14.6	5
21-T3	CEA	26673	Immunological test (ECLIA)	RO	ROCHE DIAGNOSTICS	Roche Cobas (6000) System (c501/502/e601)	1	7	ng/ml	1	7	5
21-T3	CEA	26673	Immunological test (ECLIA)	RO	ROCHE DIAGNOSTICS	Roche Cobas (6000) System (c501/502/e601)	2	15	ng/ml	1	15	5
21-T3	CEA	26730	Immunological test (ECLIA)	RO	ROCHE DIAGNOSTICS	Roche Cobas (6000) System (c501/502/e601)	1	7.1		1	7.1	5
21-T3	CEA	26730	Immunological test (ECLIA)	RO	ROCHE DIAGNOSTICS	Roche Cobas (6000) System (c501/502/e601)	2	15.1		1	15.1	5
21-T3	CEA	26958	Immunological test (ECLIA)	RO	ROCHE DIAGNOSTICS	Roche Cobas (8000) System (e801)	1	7	ng/ml	1	7	5
21-T3	CEA	26958	Immunological test (ECLIA)	RO	ROCHE DIAGNOSTICS	Roche Cobas (8000) System (e801)	2	14.7	ng/ml	1	14.7	5
21-T3	CEA	27576	Immunological test (ECLIA)	RO	ROCHE DIAGNOSTICS	Roche Cobas (8000) System (e801)	1	7.25	µg/l	1	7.25	5
21-T3	CEA	27576	Immunological test (ECLIA)	RO	ROCHE DIAGNOSTICS	Roche Cobas (8000) System (e801)	2	15.3	µg/l	1	15.3	5
21-T3	CEA	88839	Immunological test (CLIA)	RO	ROCHE DIAGNOSTICS	Roche Cobas (8000) System (e801)	1	7.4	ng/ml	1	7.4	5
21-T3	CEA	88839	Immunological test (CLIA)	RO	ROCHE DIAGNOSTICS	Roche Cobas (8000) System (e801)	2	16.3	ng/ml	1	16.3	5
21-T3	CEA	89403	Immunological test (ECLIA)	RO	ROCHE DIAGNOSTICS	Roche Cobas (8000) System (e801)	1	6.69	ng/ml	1	6.69	5
21-T3	CEA	89403	Immunological test (ECLIA)	RO	ROCHE DIAGNOSTICS	Roche Cobas (8000) System (e801)	2	14.5	ng/ml	1	14.5	5
21-T3	CEA	91143	Immunological test (ECLIA)	RO	ROCHE DIAGNOSTICS	Roche Cobas (6000) System (c501/502/e601)	1	6.71	µg/l	1	6.71	5
21-T3	CEA	91143	Immunological test (ECLIA)	RO	ROCHE DIAGNOSTICS	Roche Cobas (6000) System (c501/502/e601)	2	14.7	µg/l	1	14.7	5
21-T3	CEA	91146	Immunological test (ECLIA)	RO	ROCHE DIAGNOSTICS	Roche Cobas (8000) System (e801)	1	7		1	7	5
21-T3	CEA	91146	Immunological test (ECLIA)	RO	ROCHE DIAGNOSTICS	Roche Cobas (8000) System (e801)	2	14.9		1	14.9	5
21-T3	CEA	91194	Immunological test (ECLIA)	RO	ROCHE DIAGNOSTICS	Roche Cobas e411	1	7.6	ng/ml	1	7.6	5
21-T3	CEA	91194	Immunological test (ECLIA)	RO	ROCHE DIAGNOSTICS	Roche Cobas e411	2	15.8	ng/ml	1	15.8	5
21-T3	CEA	91245	Immunological test (ECLIA)	RO	ROCHE DIAGNOSTICS	Roche Cobas (6000) System (c501/502/e601)	1	6.5		1	6.5	5
21-T3	CEA	91245	Immunological test (ECLIA)	RO	ROCHE DIAGNOSTICS	Roche Cobas (6000) System (c501/502/e601)	2	13.9		1	13.9	5
21-T3	CEA	91281	Immunological test (ECLIA)	RO	ROCHE DIAGNOSTICS	Roche Elecsys-Systeme/Cobas e602	1	7.4	ng/ml	1	7.4	5
21-T3	CEA	91281	Immunological test (ECLIA)	RO	ROCHE DIAGNOSTICS	Roche Elecsys-Systeme/Cobas e602	2	15.4	ng/ml	1	15.4	5
21-T3	CEA	91500	Immunological test (ECLIA)	RO	ROCHE DIAGNOSTICS	Roche Cobas e411	1	6.85	ng/ml	1	6.85	5
21-T3	CEA	91500	Immunological test (ECLIA)	RO	ROCHE DIAGNOSTICS	Roche Cobas e411	2	15	ng/ml	1	15	5
21-T3	CEA	91719	Immunological test (ECLIA)	RO	ROCHE DIAGNOSTICS	Roche Cobas (6000) System (c501/502/e601)	1	6.7	ng/ml	1	6.7	5
21-T3	CEA	91719	Immunological test (ECLIA)	RO	ROCHE DIAGNOSTICS	Roche Cobas (6000) System (c501/502/e601)	2	14.1	ng/ml	1	14.1	5
21-T3	CEA	91797	Immunological test (ECLIA)	RO	ROCHE DIAGNOSTICS	Roche Cobas e411	1	6.88	ng/ml	1	6.88	5
21-T3	CEA	91797	Immunological test (ECLIA)	RO	ROCHE DIAGNOSTICS	Roche Cobas e411	2	14.4	ng/ml	1	14.4	5
21-T3	CEA	91812	Immunological test (ECLIA)	RO	ROCHE DIAGNOSTICS	Roche Cobas (6000) System (c501/502/e601)	1	7.1	µg/l	1	7.1	5
21-T3	CEA	91812	Immunological test (ECLIA)	RO	ROCHE DIAGNOSTICS	Roche Cobas (6000) System (c501/502/e601)	2	14.9	µg/l	1	14.9	5
21-T3	CEA	92130	Immunological test (ECLIA)	RO	ROCHE DIAGNOSTICS	Roche Cobas (8000) System (e801)	1	7.3	µg/l	1	7.3	5
21-T3	CEA	92130	Immunological test (ECLIA)	RO	ROCHE DIAGNOSTICS	Roche Cobas (8000) System (e801)	2	15.8	µg/l	1	15.8	5
21-T3	CEA	92160	Immunological test (ECLIA)	RO	ROCHE DIAGNOSTICS	Roche Cobas (8000) System (e801)	1	7.47	ng/ml	1	7.47	5
21-T3	CEA	92160	Immunological test (ECLIA)	RO	ROCHE DIAGNOSTICS	Roche Cobas (8000) System (e801)	2	16	ng/ml	1	16	5
21-T3	CEA	92217	Immunological test (ECLIA)	RO	ROCHE DIAGNOSTICS	Roche Cobas (6000) System (c501/502/e601)	1	6.64	µg/l	1	6.64	5
21-T3	CEA	92217	Immunological test (ECLIA)	RO	ROCHE DIAGNOSTICS	Roche Cobas (6000) System (c501/502/e601)	2	14.2	µg/l	1	14.2	5
21-T3	CEA	92250	Immunological test (ECLIA)	RO	ROCHE DIAGNOSTICS	Roche Cobas (6000) System (c501/502/e601)	1	6.4	ng/ml	1	6.4	5
21-T3	CEA	92250	Immunological test (ECLIA)	RO	ROCHE DIAGNOSTICS	Roche Cobas (6000) System (c501/502/e601)	2	13.7	ng/ml	1	13.7	5
21-T3	CEA	92391	Immunological test (ECLIA)	RO	ROCHE DIAGNOSTICS	Roche Cobas (6000) System (c501/502/e601)	1	6.43	ng/ml	1	6.43	5
21-T3	CEA	92391	Immunological test (ECLIA)	RO	ROCHE DIAGNOSTICS	Roche Cobas (6000) System (c501/502/e601)	2	13.8	ng/ml	1	13.8	5
21-T3	CEA	92589	Immunological test (ECLIA)	RO	ROCHE DIAGNOSTICS	Roche Cobas (6000) System (c501/502/e601)	1	7.1	ng/ml	1	7.1	5
21-T3	CEA	92589	Immunological test (ECLIA)	RO	ROCHE DIAGNOSTICS	Roche Cobas (6000) System (c501/502/e601)	2	14.9	ng/ml	1	14.9	5
21-T3	CEA	92916	Immunological test (ECLIA)	RO	ROCHE DIAGNOSTICS	Roche Cobas (6000) System (c501/502/e601)	1	6.83	ng/ml	1	6.83	5
21-T3	CEA	92916	Immunological test (ECLIA)	RO	ROCHE DIAGNOSTICS	Roche Cobas (6000) System (c501/502/e601)	2	14.5	ng/ml	1	14.5	5
21-T3	CEA	92976	Immunological test (ECLIA)	RO	ROCHE DIAGNOSTICS	Roche Cobas (6000) System (c501/502/e601)	1	6.7	ng/ml	1	6.7	5
21-T3	CEA	92976	Immunological test (ECLIA)	RO	ROCHE DIAGNOSTICS	Roche Cobas (6000) System (c501/502/e601)	2	14.6	ng/ml	1	14.6	5
21-T3	CEA	93816	Immunological test (ECLIA)	RO	ROCHE DIAGNOSTICS	Roche Modular-Systeme	1	7.2	ng/ml	1	7.2	5
21-T3	CEA	93816	Immunological test (ECLIA)	RO	ROCHE DIAGNOSTICS	Roche Modular-Systeme	2	15.6	ng/ml	1	15.6	5
21-T3	CEA	94530	Immunological test (ECLIA)	RO	ROCHE DIAGNOSTICS	Roche Modular-Systeme	1	6.5	µg/l	1	6.5	5
21-T3	CEA	94530	Immunological test (ECLIA)	RO	ROCHE DIAGNOSTICS	Roche Modular-Systeme	2	13.8	µg/l	1	13.8	5
21-T3	CEA	96117	Immunological test (ECLIA)	RO	ROCHE DIAGNOSTICS	Roche Cobas (6000) System (c501/502/e601)	1	6.5	ng/ml	1	6.5	5
21-T3	CEA	96117	Immunological test (ECLIA)	RO	ROCHE DIAGNOSTICS	Roche Cobas (6000) System (c501/502/e601)	2	14	ng/ml	1	14	5
21-T3	CEA	96627	Immunological test (ECLIA)	RO	ROCHE DIAGNOSTICS	Roche: andere Geräte	1	6.98	µg/l	1	6.98	5
21-T3	CEA	96627	Immunological test (ECLIA)	RO	ROCHE DIAGNOSTICS	Roche: andere Geräte	2	14.9	µg/l	1	14.9	5
21-T3	CEA	99588	Immunological test (ECLIA)	RO	ROCHE DIAGNOSTICS	Roche Elecsys-Systeme/Cobas e602	1	6.4	µg/l	1	6.4	5
21-T3	CEA	99588	Immunological test (ECLIA)	RO	ROCHE DIAGNOSTICS	Roche Elecsys-Systeme/Cobas e602	2	14	µg/l	1	14	5
21-T3	CEA	100521	Immunological test (ECLIA)	RO	ROCHE DIAGNOSTICS	Roche Cobas (6000) System (c501/502/e601)	1	6.67	ng/ml	1	6.67	5
21-T3	CEA	100521	Immunological test (ECLIA)	RO	ROCHE DIAGNOSTICS	Roche Cobas (6000) System (c501/502/e601)	2	14.5	ng/ml	1	14.5	5
21-T3	CEA	100617	Immunological test (ECLIA)	RO	ROCHE DIAGNOSTICS		1	6.7	µg/l	1	6.7	5
21-T3	CEA	100617	Immunological test (ECLIA)	RO	ROCHE DIAGNOSTICS		2	14.5	µg/l	1	14.5	5
21-T3	CEA	100977	Immunological test (ECLIA)	RO	ROCHE DIAGNOSTICS	Roche Cobas e411	1	6.6	ng/ml	1	6.6	5
21-T3	CEA	100977	Immunological test (ECLIA)	RO	ROCHE DIAGNOSTICS	Roche Cobas e411	2	14.5	ng/ml	1	14.5	5
21-T3	CEA	101196	Immunological test (ECLIA)	RO	ROCHE DIAGNOSTICS	Roche Cobas (8000) System (e801)	1	6.9	ng/ml	1	6.9	5
21-T3	CEA	101196	Immunological test (ECLIA)	RO	ROCHE DIAGNOSTICS	Roche Cobas (8000) System (e801)	2	15.1	ng/ml	1	15.1	5
21-T3	CEA	121059	Immunological test (ECLIA)	RO	ROCHE DIAGNOSTICS	Roche Elecsys-Systeme/Cobas e602	1	6.51	ng/ml	1	6.51	5
21-T3	CEA	121059	Immunological test (ECLIA)	RO	ROCHE DIAGNOSTICS	Roche Elecsys-Systeme/Cobas e602	2	13.9	ng/ml	1	13.9	5
21-T3	CEA	122178	Immunological test (ECLIA)	RO	ROCHE DIAGNOSTICS	Roche Cobas e411	1	6.92	ng/ml	1	6.92	5
21-T3	CEA	122178	Immunological test (ECLIA)	RO	ROCHE DIAGNOSTICS	Roche Cobas e411	2	14.6	ng/ml	1	14.6	5
21-T3	CEA	123936	Immunological test (ECLIA)	RO	ROCHE DIAGNOSTICS	Roche Cobas (6000) System (c501/502/e601)	1	6.59	µg/l	1	6.59	5
21-T3	CEA	123936	Immunological test (ECLIA)	RO	ROCHE DIAGNOSTICS	Roche Cobas (6000) System (c501/502/e601)	2	14	µg/l	1	14	5
21-T3	CEA	124578	Immunological test (ECLIA)	RO	ROCHE DIAGNOSTICS	Roche Cobas (8000) System (c701/702)	1	7.1	ng/ml	1	7.1	5
21-T3	CEA	124578	Immunological test (ECLIA)	RO	ROCHE DIAGNOSTICS	Roche Cobas (8000) System (c701/702)	2	15.6	ng/ml	1	15.6	5
21-T3	CEA	125493	Immunological test (ECLIA)	RO	ROCHE DIAGNOSTICS	Roche Cobas (8000) System (e801)	1	6.4	µg/l	1	6.4	5
21-T3	CEA	125493	Immunological test (ECLIA)	RO	ROCHE DIAGNOSTICS	Roche Cobas (8000) System (e801)	2	14	µg/l	1	14	5
21-T3	CEA	128892	Immunological test (ECLIA)	RO	ROCHE DIAGNOSTICS	Roche Cobas (6000) System (c501/502/e601)	1	6.6	µg/l	1	6.6	5
21-T3	CEA	128892	Immunological test (ECLIA)	RO	ROCHE DIAGNOSTICS	Roche Cobas (6000) System (c501/502/e601)	2	14.2	µg/l	1	14.2	5
21-T3	CEA	136953	Immunological test (ECLIA)	RO	ROCHE DIAGNOSTICS	Roche Cobas (8000) System (c701/702)	1	7.3	µg/l	1	7.3	5
21-T3	CEA	136953	Immunological test (ECLIA)	RO	ROCHE DIAGNOSTICS	Roche Cobas (8000) System (c701/702)	2	15.7	µg/l	1	15.7	5
21-T3	CEA	142167	Immunological test (CMIA)	RO	ROCHE DIAGNOSTICS	Roche Cobas (8000) System (e801)	1	7.13	ng/ml	1	7.13	5
21-T3	CEA	142167	Immunological test (CMIA)	RO	ROCHE DIAGNOSTICS	Roche Cobas (8000) System (e801)	2	15	ng/ml	1	15	5
21-T3	CEA	145254	Immunological test (ECLIA)	RO	ROCHE DIAGNOSTICS	Roche Cobas e411	1	7.15	µg/l	1	7.15	5
21-T3	CEA	145254	Immunological test (ECLIA)	RO	ROCHE DIAGNOSTICS	Roche Cobas e411	2	15.5	µg/l	1	15.5	5
21-T3	CEA	146454	Immunological test (ECLIA)	RO	ROCHE DIAGNOSTICS	Roche Cobas (8000) System (e801)	1	7	ng/ml	1	7	5
21-T3	CEA	146454	Immunological test (ECLIA)	RO	ROCHE DIAGNOSTICS	Roche Cobas (8000) System (e801)	2	14.8	ng/ml	1	14.8	5
21-T3	CEA	153225	Immunological test (ECLIA)	RO	ROCHE DIAGNOSTICS	Roche Cobas e411	1	6.68	ng/ml	1	6.68	5
21-T3	CEA	153225	Immunological test (ECLIA)	RO	ROCHE DIAGNOSTICS	Roche Cobas e411	2	14.6	ng/ml	1	14.6	5
21-T3	CEA	155832	Immunological test (ECLIA)	RO	ROCHE DIAGNOSTICS	Roche Cobas e411	1	7.41	ng/ml	1	7.41	5
21-T3	CEA	155832	Immunological test (ECLIA)	RO	ROCHE DIAGNOSTICS	Roche Cobas e411	2	15.2	ng/ml	1	15.2	5
21-T3	CEA	203565	Immunological test (ECLIA)	RO	ROCHE DIAGNOSTICS	Roche Cobas e411	1	7.15	ng/ml	1	7.15	5
21-T3	CEA	203565	Immunological test (ECLIA)	RO	ROCHE DIAGNOSTICS	Roche Cobas e411	2	15.6	ng/ml	1	15.6	5
21-T3	CEA	204153	Immunological test (ECLIA)	RO	ROCHE DIAGNOSTICS	Roche Cobas (6000) System (c501/502/e601)	1	7.7	ng/ml	1	7.7	5
21-T3	CEA	204153	Immunological test (ECLIA)	RO	ROCHE DIAGNOSTICS	Roche Cobas (6000) System (c501/502/e601)	2	14.9	ng/ml	1	14.9	5
21-T3	CEA	214230	Immunological test (ECLIA)	RO	ROCHE DIAGNOSTICS	Roche Cobas (8000) System (e801)	1	7.43	ng/ml	1	7.43	5
21-T3	CEA	214230	Immunological test (ECLIA)	RO	ROCHE DIAGNOSTICS	Roche Cobas (8000) System (e801)	2	16.2	ng/ml	1	16.2	5
21-T3	CEA	215931	Immunological test (ECLIA)	RO	ROCHE DIAGNOSTICS	Roche Elecsys-Systeme/Cobas e602	1	6.05	ng/ml	1	6.05	5	jmp
21-T3	CEA	215931	Immunological test (ECLIA)	RO	ROCHE DIAGNOSTICS	Roche Elecsys-Systeme/Cobas e602	2	13.3	ng/ml	1	13.3	5
21-T3	CEA	216396	Immunological test (ECLIA)	RO	ROCHE DIAGNOSTICS	Roche Cobas e411	1	7.1	ng/ml	1	7.1	5
21-T3	CEA	216396	Immunological test (ECLIA)	RO	ROCHE DIAGNOSTICS	Roche Cobas e411	2	15.2	ng/ml	1	15.2	5
21-T3	CEA	4317		TH	TOSOH BIOSCIENCE	Tosoh: andere Geräte	1	11.6	ng/ml	1	11.6	5
21-T3	CEA	4317		TH	TOSOH BIOSCIENCE	Tosoh: andere Geräte	2	23.5	ng/ml	1	23.5	5
21-T3	CEA	8424	Immunological test (LIA)	TH	TOSOH BIOSCIENCE	Tosoh AIA360	1	14.4	ng/ml	1	14.4	5	jmp
21-T3	CEA	8424	Immunological test (LIA)	TH	TOSOH BIOSCIENCE	Tosoh AIA360	2	26.1	ng/ml	1	26.1	5
21-T3	CEA	9213	Immunological test (EIA)	TH	TOSOH BIOSCIENCE	Sonstige Systeme	1	10.8	ng/ml	1	10.8	5
21-T3	CEA	9213	Immunological test (EIA)	TH	TOSOH BIOSCIENCE	Sonstige Systeme	2	21.4	ng/ml	1	21.4	5
21-T3	CEA	11760	Immunological test (EIA)	TH	TOSOH BIOSCIENCE	Tosoh AIA360	1	10.5	ng/ml	1	10.5	5
21-T3	CEA	11760	Immunological test (EIA)	TH	TOSOH BIOSCIENCE	Tosoh AIA360	2	22.7	ng/ml	1	22.7	5
21-T3	CEA	13890	Immunological test (FIA)	TH	TOSOH BIOSCIENCE	Tosoh AIA360	1	11.5	ng/ml	1	11.5	5
21-T3	CEA	13890	Immunological test (FIA)	TH	TOSOH BIOSCIENCE	Tosoh AIA360	2	23	ng/ml	1	23	5
21-T3	CEA	17784	Immunological test (EIA)	TH	TOSOH BIOSCIENCE	Tosoh AIA360	1	12.2	ng/ml	1	12.2	5
21-T3	CEA	17784	Immunological test (EIA)	TH	TOSOH BIOSCIENCE	Tosoh AIA360	2	25.1	ng/ml	1	25.1	5
21-T3	CEA	20007	Immunological test (EIA)	TH	TOSOH BIOSCIENCE	Tosoh AIA360	1	12.9	ng/ml	1	12.9	5
21-T3	CEA	20007	Immunological test (EIA)	TH	TOSOH BIOSCIENCE	Tosoh AIA360	2	23.6	ng/ml	1	23.6	5
21-T3	CEA	27069	Immunological test (EIA)	TH	TOSOH BIOSCIENCE	Tosoh AIA360	1	11.6	ng/ml	1	11.6	5
21-T3	CEA	27069	Immunological test (EIA)	TH	TOSOH BIOSCIENCE	Tosoh AIA360	2	24	ng/ml	1	24	5
21-T3	CEA	92307	Immunological test (EIA)	TH	TOSOH BIOSCIENCE	Tosoh AIA360	1	11	ng/ml	1	11	5
21-T3	CEA	92307	Immunological test (EIA)	TH	TOSOH BIOSCIENCE	Tosoh AIA360	2	24.2	ng/ml	1	24.2	5
21-T3	CEA	93108	Immunological test (MEIA)	TH	TOSOH BIOSCIENCE	Tosoh: andere Geräte	1	11.3	ng/ml	1	11.3	5
21-T3	CEA	93108	Immunological test (MEIA)	TH	TOSOH BIOSCIENCE	Tosoh: andere Geräte	2	23.3	ng/ml	1	23.3	5
21-T3	CEA	99567	Immunological test (FIA)	TH	TOSOH BIOSCIENCE	Tosoh: andere Geräte	1	12.3	ng/ml	1	12.3	5
21-T3	CEA	99567	Immunological test (FIA)	TH	TOSOH BIOSCIENCE	Tosoh: andere Geräte	2	24.6	ng/ml	1	24.6	5
21-T3	CEA	125736	Immunological test (EIA)	TH	TOSOH BIOSCIENCE	Tosoh AIA900	1	11.6	ng/ml	1	11.6	5
21-T3	CEA	125736	Immunological test (EIA)	TH	TOSOH BIOSCIENCE	Tosoh AIA900	2	23.2	ng/ml	1	23.2	5
21-T3	CEA	141081	Immunological test (EIA)	TH	TOSOH BIOSCIENCE	Tosoh AIA360	1	11.8	ng/ml	1	11.8	5
21-T3	CEA	141081	Immunological test (EIA)	TH	TOSOH BIOSCIENCE	Tosoh AIA360	2	23.7	ng/ml	1	23.7	5
21-T3	CEA	175998	Immunological test (EIA)	TH	TOSOH BIOSCIENCE	Tosoh AIA360	1	9.45	ng/ml	1	9.45	5
21-T3	CEA	175998	Immunological test (EIA)	TH	TOSOH BIOSCIENCE	Tosoh AIA360	2	20	ng/ml	1	20	5	jmp
21-T3	CEA	13791	Immunological test (EIA)	others	DRG INSTRUMENTS		1	9	µg/l	1	9	5
21-T3	CEA	13791	Immunological test (EIA)	others	DRG INSTRUMENTS		2	5.81	µg/l	1	5.81	5
21-T3	CEA	16689	Immunological test (EIA)	others	IBL	Sonstige Systeme	1	7.6	ng/ml	1	7.6	5
21-T3	CEA	16689	Immunological test (EIA)	others	IBL	Sonstige Systeme	2	17.4	ng/ml	1	17.4	5
21-T3	CEA	18399	Immunological test (LEIA)	others	ORTHO CLIN.DIAGN.	Beckman Access	1	8.31	ng/ml	1	8.31	5
21-T3	CEA	18399	Immunological test (LEIA)	others	ORTHO CLIN.DIAGN.	Beckman Access	2	11	ng/ml	1	11	5
21-T3	CEA	90879		others			1	10.4	ng/ml	1	10.4	5
21-T3	CEA	90879		others			2	21.6	ng/ml	1	21.6	5
21-T3	CEA	95784	Immunological test (TRACE)	others	BRAHMS	Brahms Kryptor	1	8.84	ng/ml	1	8.84	5
21-T3	CEA	95784	Immunological test (TRACE)	others	BRAHMS	Brahms Kryptor	2	11.2	ng/ml	1	11.2	5
21-T3	CEA	199890	Immunological test (TRACE)	others	BRAHMS	Brahms Kryptor	1	9		1	9	5
21-T3	CEA	199890	Immunological test (TRACE)	others	BRAHMS	Brahms Kryptor	2	11.2		1	11.2	5
21-T1	CEA	1953	Immunological test (CMIA)	AB	ABBOTT	Abbott Architect	1	18.4	µg/l	1	18.4	5
21-T1	CEA	1953	Immunological test (CMIA)	AB	ABBOTT	Abbott Architect	2	10.5	µg/l	1	10.5	5
21-T1	CEA	3015	Immunological test (CMIA)	AB	ABBOTT	Abbott: Alinity	1	18.8		1	18.8	5
21-T1	CEA	3015	Immunological test (CMIA)	AB	ABBOTT	Abbott: Alinity	2	11.2		1	11.2	5
21-T1	CEA	3942	Immunological test (LIA)	AB	ABBOTT	Abbott: Alinity	1	19.9	µg/l	1	19.9	5
21-T1	CEA	3942	Immunological test (LIA)	AB	ABBOTT	Abbott: Alinity	2	10.7	µg/l	1	10.7	5
21-T1	CEA	4803	Immunological test (CMIA)	AB	ABBOTT	Abbott Architect	1	19.9	ng/ml	1	19.9	5
21-T1	CEA	4803	Immunological test (CMIA)	AB	ABBOTT	Abbott Architect	2	11.1	ng/ml	1	11.1	5
21-T1	CEA	11709	Immunological test (CMIA)	AB	ABBOTT	Abbott: Alinity	1	19.6	ng/ml	1	19.6	5
21-T1	CEA	11709	Immunological test (CMIA)	AB	ABBOTT	Abbott: Alinity	2	10.5	ng/ml	1	10.5	5
21-T1	CEA	14292	Immunological test (CMIA)	AB	ABBOTT	Abbott Architect	1	21.7	µg/l	1	21.7	5
21-T1	CEA	14292	Immunological test (CMIA)	AB	ABBOTT	Abbott Architect	2	11.7	µg/l	1	11.7	5
21-T1	CEA	16206	Immunological test (CMIA)	AB	ABBOTT	Abbott Architect	1	19.7	ng/ml	1	19.7	5
21-T1	CEA	16206	Immunological test (CMIA)	AB	ABBOTT	Abbott Architect	2	11.3	ng/ml	1	11.3	5
21-T1	CEA	16392	Immunological test (CMIA)	AB	ABBOTT	Abbott Architect	1	19	µg/l	1	19	5
21-T1	CEA	16392	Immunological test (CMIA)	AB	ABBOTT	Abbott Architect	2	11	µg/l	1	11	5
21-T1	CEA	16929	Immunological test (CMIA)	AB	ABBOTT	Abbott Architect	1	19.1	ng/ml	1	19.1	5
21-T1	CEA	16929	Immunological test (CMIA)	AB	ABBOTT	Abbott Architect	2	11.1	ng/ml	1	11.1	5
21-T1	CEA	18975	Immunological test (CMIA)	AB	ABBOTT	Abbott Architect	1	19.6	ng/ml	1	19.6	5
21-T1	CEA	18975	Immunological test (CMIA)	AB	ABBOTT	Abbott Architect	2	10.9	ng/ml	1	10.9	5
21-T1	CEA	20715	Immunological test (CMIA)	AB	ABBOTT	Abbott: Alinity	1	19	µg/l	1	19	5
21-T1	CEA	20715	Immunological test (CMIA)	AB	ABBOTT	Abbott: Alinity	2	10.4	µg/l	1	10.4	5
21-T1	CEA	21678	Immunological test (CMIA)	AB	ABBOTT	Abbott Architect	1	18.5	µg/l	1	18.5	5
21-T1	CEA	21678	Immunological test (CMIA)	AB	ABBOTT	Abbott Architect	2	11	µg/l	1	11	5
21-T1	CEA	21762	Immunological test (CMIA)	AB	ABBOTT	Abbott Architect	1	19.5	ng/ml	1	19.5	5
21-T1	CEA	21762	Immunological test (CMIA)	AB	ABBOTT	Abbott Architect	2	11.3	ng/ml	1	11.3	5
21-T1	CEA	25053	Immunological test (CMIA)	AB	ABBOTT	Abbott Architect	1	19.1	ng/ml	1	19.1	5
21-T1	CEA	25053	Immunological test (CMIA)	AB	ABBOTT	Abbott Architect	2	10.1	ng/ml	1	10.1	5
21-T1	CEA	26445	Immunological test (CMIA)	AB	ABBOTT	Abbott: Alinity	1	17.7	ng/ml	1	17.7	5
21-T1	CEA	26445	Immunological test (CMIA)	AB	ABBOTT	Abbott: Alinity	2	10.6	ng/ml	1	10.6	5
21-T1	CEA	27168	Immunological test (CMIA)	AB	ABBOTT	Abbott Architect	1	20.2	µg/l	1	20.2	5
21-T1	CEA	27168	Immunological test (CMIA)	AB	ABBOTT	Abbott Architect	2	10.6	µg/l	1	10.6	5
21-T1	CEA	27390	Immunological test (CMIA)	AB	ABBOTT	Abbott Architect	1	18.6	ng/ml	1	18.6	5
21-T1	CEA	27390	Immunological test (CMIA)	AB	ABBOTT	Abbott Architect	2	10.4	ng/ml	1	10.4	5
21-T1	CEA	89526	Immunological test (CMIA)	AB	ABBOTT	Abbott Architect	1	19.5	ng/ml	1	19.5	5
21-T1	CEA	89526	Immunological test (CMIA)	AB	ABBOTT	Abbott Architect	2	10.9	ng/ml	1	10.9	5
21-T1	CEA	91191	Immunological test (CMIA)	AB	ABBOTT	Abbott Architect	1	20.7	ng/ml	1	20.7	5
21-T1	CEA	91191	Immunological test (CMIA)	AB	ABBOTT	Abbott Architect	2	11	ng/ml	1	11	5
21-T1	CEA	91644	Immunological test (CMIA)	AB	ABBOTT	Abbott Architect	1	18.4	µg/l	1	18.4	5
21-T1	CEA	91644	Immunological test (CMIA)	AB	ABBOTT	Abbott Architect	2	9.87	µg/l	1	9.87	5
21-T1	CEA	91698	Immunological test (CMIA)	AB	ABBOTT	Abbott Architect	1	20.6	µg/l	1	20.6	5
21-T1	CEA	91698	Immunological test (CMIA)	AB	ABBOTT	Abbott Architect	2	11.8	µg/l	1	11.8	5
21-T1	CEA	92007	Immunological test (CLIA)	AB	ABBOTT	Abbott Architect	1	19.2	ng/ml	1	19.2	5
21-T1	CEA	92007	Immunological test (CLIA)	AB	ABBOTT	Abbott Architect	2	10.6	ng/ml	1	10.6	5
21-T1	CEA	92367	Immunological test (CMIA)	AB	ABBOTT	Abbott Architect	1	18	µg/l	1	18	5
21-T1	CEA	92367	Immunological test (CMIA)	AB	ABBOTT	Abbott Architect	2	9.58	µg/l	1	9.58	5
21-T1	CEA	95790	Immunological test (CMIA)	AB	ABBOTT	Abbott: Alinity	1	19.6	ng/ml	1	19.6	5
21-T1	CEA	95790	Immunological test (CMIA)	AB	ABBOTT	Abbott: Alinity	2	10.1	ng/ml	1	10.1	5
21-T1	CEA	98946	Other methods	AB	ABBOTT	Abbott Architect	1	19	ng/ml	1	19	5
21-T1	CEA	98946	Other methods	AB	ABBOTT	Abbott Architect	2	10	ng/ml	1	10	5
21-T1	CEA	99636	Immunological test (CMIA)	AB	ABBOTT	Abbott: Alinity	1	18.7	ng/ml	1	18.7	5
21-T1	CEA	99636	Immunological test (CMIA)	AB	ABBOTT	Abbott: Alinity	2	10.5	ng/ml	1	10.5	5
21-T1	CEA	140895	Immunological test (CMIA)	AB	ABBOTT	Abbott Architect	1	20.4	ng/ml	1	20.4	5
21-T1	CEA	140895	Immunological test (CMIA)	AB	ABBOTT	Abbott Architect	2	10.9	ng/ml	1	10.9	5
21-T1	CEA	148776	Immunological test (ECLIA)	AB	ABBOTT	Abbott: Alinity	1	17.2	ng/ml	1	17.2	5
21-T1	CEA	148776	Immunological test (ECLIA)	AB	ABBOTT	Abbott: Alinity	2	10	ng/ml	1	10	5
21-T1	CEA	150498	Immunological test (CMIA)	AB	ABBOTT	Abbott Architect	1	18.6	ng/ml	1	18.6	5
21-T1	CEA	150498	Immunological test (CMIA)	AB	ABBOTT	Abbott Architect	2	10.6	ng/ml	1	10.6	5
21-T1	CEA	202329	Immunological test (CMIA)	AB	ABBOTT	Abbott: Alinity	1	18.6	µg/l	1	18.6	5
21-T1	CEA	202329	Immunological test (CMIA)	AB	ABBOTT	Abbott: Alinity	2	10.7	µg/l	1	10.7	5
21-T1	CEA	214050	Immunological test (CMIA)	AB	ABBOTT	Abbott Architect	1	20.7		1	20.7	5
21-T1	CEA	214050	Immunological test (CMIA)	AB	ABBOTT	Abbott Architect	2	11.1		1	11.1	5
21-T1	CEA	8652	Immunological test (ELFA)	AX	BIOMERIEUX	BioMérieux Vidas	1	17.7	ng/ml	1	17.7	5
21-T1	CEA	8652	Immunological test (ELFA)	AX	BIOMERIEUX	BioMérieux Vidas	2	8.53	ng/ml	1	8.53	5
21-T1	CEA	9801	Immunological test (ELFA)	AX	BIOMERIEUX	BioMérieux Vidas	1	16.7	ng/ml	1	16.7	5
21-T1	CEA	9801	Immunological test (ELFA)	AX	BIOMERIEUX	BioMérieux Vidas	2	7.91	ng/ml	1	7.91	5
21-T1	CEA	10617	Immunological test (ELFA)	AX	BIOMERIEUX	BioMérieux Vidas	1	17.6	ng/ml	1	17.6	5
21-T1	CEA	10617	Immunological test (ELFA)	AX	BIOMERIEUX	BioMérieux Vidas	2	8.16	ng/ml	1	8.16	5
21-T1	CEA	10719	Immunological test (ELFA)	AX	BIOMERIEUX	BioMérieux Vidas	1	17.2	ng/ml	1	17.2	5
21-T1	CEA	10719	Immunological test (ELFA)	AX	BIOMERIEUX	BioMérieux Vidas	2	7.51	ng/ml	1	7.51	5
21-T1	CEA	11937	Immunological test (ELFA)	AX	BIOMERIEUX	BioMérieux Vidas	1	19.1	ng/ml	1	19.1	5
21-T1	CEA	11937	Immunological test (ELFA)	AX	BIOMERIEUX	BioMérieux Vidas	2	8.26	ng/ml	1	8.26	5
21-T1	CEA	14871	Immunological test (ELFA)	AX	BIOMERIEUX	BioMérieux Vidas	1	17	ng/ml	1	17	5
21-T1	CEA	14871	Immunological test (ELFA)	AX	BIOMERIEUX	BioMérieux Vidas	2	8.02	ng/ml	1	8.02	5
21-T1	CEA	15609	Immunological test (ELFA)	AX	BIOMERIEUX	BioMérieux Vidas	1	22.7	ng/ml	1	22.7	5	jmp
21-T1	CEA	15609	Immunological test (ELFA)	AX	BIOMERIEUX	BioMérieux Vidas	2	9.19	ng/ml	1	9.19	5	jmp
21-T1	CEA	16554	Immunological test (ELFA)	AX	BIOMERIEUX	BioMérieux Vidas	1	16.3	ng/ml	1	16.3	5
21-T1	CEA	16554	Immunological test (ELFA)	AX	BIOMERIEUX	BioMérieux Vidas	2	7.48	ng/ml	1	7.48	5
21-T1	CEA	18243	Immunological test (ELFA)	AX	BIOMERIEUX	BioMérieux Vidas	1	17.1	ng/ml	1	17.1	5
21-T1	CEA	18243	Immunological test (ELFA)	AX	BIOMERIEUX	BioMérieux Vidas	2	8.03	ng/ml	1	8.03	5
21-T1	CEA	19341	Immunological test (ELFA)	AX	BIOMERIEUX	BioMérieux Vidas	1	15.4	ng/ml	1	15.4	5
21-T1	CEA	19341	Immunological test (ELFA)	AX	BIOMERIEUX	BioMérieux Vidas	2	7.43	ng/ml	1	7.43	5
21-T1	CEA	24693	Immunological test (ELFA)	AX	BIOMERIEUX	BioMérieux Vidas	1	17.3	ng/ml	1	17.3	5
21-T1	CEA	24693	Immunological test (ELFA)	AX	BIOMERIEUX	BioMérieux Vidas	2	7.75	ng/ml	1	7.75	5
21-T1	CEA	26211	Immunological test (ELFA)	AX	BIOMERIEUX	BioMérieux Vidas	1	18.2	ng/ml	1	18.2	5
21-T1	CEA	26211	Immunological test (ELFA)	AX	BIOMERIEUX	BioMérieux Vidas	2	8.55	ng/ml	1	8.55	5
21-T1	CEA	94230	Immunological test (EIA)	AX	BIOMERIEUX	BioMérieux Vidas	1	17	µg/l	1	17	5
21-T1	CEA	94230	Immunological test (EIA)	AX	BIOMERIEUX	BioMérieux Vidas	2	8	µg/l	1	8	5
21-T1	CEA	96006	Immunological test (ELFA)	AX	BIOMERIEUX	BioMérieux Vidas	1	16.3	ng/ml	1	16.3	5
21-T1	CEA	96006	Immunological test (ELFA)	AX	BIOMERIEUX	BioMérieux Vidas	2	7.6	ng/ml	1	7.6	5
21-T1	CEA	100842	Immunological test (ELFA)	AX	BIOMERIEUX	BioMérieux Vidas	1	17.2	ng/ml	1	17.2	5
21-T1	CEA	100842	Immunological test (ELFA)	AX	BIOMERIEUX	BioMérieux Vidas	2	7.86	ng/ml	1	7.86	5
21-T1	CEA	131328	Immunological test (ELFA)	AX	BIOMERIEUX	BioMérieux Vidas	1	16.9	ng/ml	1	16.9	5
21-T1	CEA	131328	Immunological test (ELFA)	AX	BIOMERIEUX	BioMérieux Vidas	2	1.26	ng/ml	1	1.26	5	jmp
21-T1	CEA	137151	Immunological test (ELFA)	AX	BIOMERIEUX	BioMérieux Vidas	1	16.7	ng/ml	1	16.7	5
21-T1	CEA	137151	Immunological test (ELFA)	AX	BIOMERIEUX	BioMérieux Vidas	2	7.42	ng/ml	1	7.42	5
21-T1	CEA	149574	Immunological test (ELFA)	AX	BIOMERIEUX	BioMérieux Vidas	1	17.7	ng/ml	1	17.7	5
21-T1	CEA	149574	Immunological test (ELFA)	AX	BIOMERIEUX	BioMérieux Vidas	2	8.1	ng/ml	1	8.1	5
21-T1	CEA	153063	Immunological test (ELFA)	AX	BIOMERIEUX	BioMérieux Vidas	1	18.3	ng/ml	1	18.3	5
21-T1	CEA	153063	Immunological test (ELFA)	AX	BIOMERIEUX	BioMérieux Vidas	2	7.82	ng/ml	1	7.82	5
21-T1	CEA	176655	Immunological test (ELFA)	AX	BIOMERIEUX	BioMérieux Vidas	1	16.5	ng/ml	1	16.5	5
21-T1	CEA	176655	Immunological test (ELFA)	AX	BIOMERIEUX	BioMérieux Vidas	2	7.55	ng/ml	1	7.55	5
21-T1	CEA	1689	Immunological test (CLIA)	BE	BECKMAN COULTER	Beckman Unicel DX-System	1	15.6	ng/ml	1	15.6	5
21-T1	CEA	1689	Immunological test (CLIA)	BE	BECKMAN COULTER	Beckman Unicel DX-System	2	8.15	ng/ml	1	8.15	5
21-T1	CEA	1794	Immunological test (CLIA)	BE	BECKMAN COULTER	Beckman Access	1	16.5	ng/ml	1	16.5	5
21-T1	CEA	1794	Immunological test (CLIA)	BE	BECKMAN COULTER	Beckman Access	2	8.1	ng/ml	1	8.1	5
21-T1	CEA	2466	Immunological test (CLIA)	BE	BECKMAN COULTER	Beckman Unicel DX-System	1	15.4	ng/ml	1	15.4	5
21-T1	CEA	2466	Immunological test (CLIA)	BE	BECKMAN COULTER	Beckman Unicel DX-System	2	7.75	ng/ml	1	7.75	5
21-T1	CEA	3321	Immunological test (CLIA)	BE	BECKMAN COULTER	Beckman Unicel DX-System	1	17.5	µg/l	1	17.5	5
21-T1	CEA	3321	Immunological test (CLIA)	BE	BECKMAN COULTER	Beckman Unicel DX-System	2	8.5	µg/l	1	8.5	5
21-T1	CEA	4605	Immunological test (CLIA)	BE	BECKMAN COULTER	Beckman Access	1	16.8	ng/ml	1	16.8	5
21-T1	CEA	4605	Immunological test (CLIA)	BE	BECKMAN COULTER	Beckman Access	2	8.2	ng/ml	1	8.2	5
21-T1	CEA	5208	Immunological test (LEIA)	BE	BECKMAN COULTER	Beckman Access	1	17.2	ng/ml	1	17.2	5
21-T1	CEA	5208	Immunological test (LEIA)	BE	BECKMAN COULTER	Beckman Access	2	8.2	ng/ml	1	8.2	5
21-T1	CEA	11838	Immunological test (CMIA)	BE	BECKMAN COULTER	Beckman Unicel DX-System	1	16.5	ng/ml	1	16.5	5
21-T1	CEA	11838	Immunological test (CMIA)	BE	BECKMAN COULTER	Beckman Unicel DX-System	2	8.2	ng/ml	1	8.2	5
21-T1	CEA	17637	Immunological test (LEIA)	BE	BECKMAN COULTER	Beckman Access	1	17.1	ng/ml	1	17.1	5
21-T1	CEA	17637	Immunological test (LEIA)	BE	BECKMAN COULTER	Beckman Access	2	8.52	ng/ml	1	8.52	5
21-T1	CEA	18666	Immunological test (CLIA)	BE	BECKMAN COULTER	Beckman Unicel DX-System	1	16.7	ng/ml	1	16.7	5
21-T1	CEA	18666	Immunological test (CLIA)	BE	BECKMAN COULTER	Beckman Unicel DX-System	2	8.4	ng/ml	1	8.4	5
21-T1	CEA	19302	Immunological test (CLIA)	BE	BECKMAN COULTER	Beckman Unicel DX-System	1	16.7	ng/ml	1	16.7	5
21-T1	CEA	19302	Immunological test (CLIA)	BE	BECKMAN COULTER	Beckman Unicel DX-System	2	8.13	ng/ml	1	8.13	5
21-T1	CEA	23583	Immunological test (LEIA)	BE	BECKMAN COULTER	Beckman Access	1	13.5	ng/ml	1	13.5	5	jmp
21-T1	CEA	23583	Immunological test (LEIA)	BE	BECKMAN COULTER	Beckman Access	2	8.3	ng/ml	1	8.3	5
21-T1	CEA	23871	Immunological test (LEIA)	BE	BECKMAN COULTER	Beckman Unicel DX-System	1	15.8	ng/ml	1	15.8	5
21-T1	CEA	23871	Immunological test (LEIA)	BE	BECKMAN COULTER	Beckman Unicel DX-System	2	8.5	ng/ml	1	8.5	5
21-T1	CEA	24738	Immunological test (CLIA)	BE	BECKMAN COULTER	Beckman Access	1	17	ng/ml	1	17	5
21-T1	CEA	24738	Immunological test (CLIA)	BE	BECKMAN COULTER	Beckman Access	2	8.5	ng/ml	1	8.5	5
21-T1	CEA	25008	Immunological test (CLIA)	BE	BECKMAN COULTER	Beckman Unicel DX-System	1	16.3	ng/ml	1	16.3	5
21-T1	CEA	25008	Immunological test (CLIA)	BE	BECKMAN COULTER	Beckman Unicel DX-System	2	7.89	ng/ml	1	7.89	5
21-T1	CEA	90198	Immunological test (CLIA)	BE	BECKMAN COULTER	Beckman Unicel DX-System	1	19.3	ng/ml	1	19.3	5	jmp
21-T1	CEA	90198	Immunological test (CLIA)	BE	BECKMAN COULTER	Beckman Unicel DX-System	2	9.34	ng/ml	1	9.34	5	jmp
21-T1	CEA	91086	Immunological test (CLIA)	BE	BECKMAN COULTER	Beckman Unicel DX-System	1	15.8	ng/ml	1	15.8	5
21-T1	CEA	91086	Immunological test (CLIA)	BE	BECKMAN COULTER	Beckman Unicel DX-System	2	8.14	ng/ml	1	8.14	5
21-T1	CEA	91161	Immunological test (LEIA)	BE	BECKMAN COULTER	Beckman Unicel DX-System	1	16.8	ng/ml	1	16.8	5
21-T1	CEA	91161	Immunological test (LEIA)	BE	BECKMAN COULTER	Beckman Unicel DX-System	2	8.32	ng/ml	1	8.32	5
21-T1	CEA	91263	Immunological test (LEIA)	BE	BECKMAN COULTER	Beckman Unicel DX-System	1	17.2	ng/ml	1	17.2	5
[truncated: 11,499 more rows]
