# Supplementary material for: Longitudinal Evaluation of AFP and CEA External Proficiency Testing Reveals Need for Method Harmonization
Source: Diagnostics (Basel). 2023 Jun 9;13(12):2019. doi: 10.3390/diagnostics13122019 (PMC10296933; doi:10.3390/diagnostics13122019)
Supplement: Supplementary file 1 [file diagnostics-13-02019-s001.zip › Suppl. Table S2_collective key.xlsx]

## Sheet: Tabelle1
Supplementary Table 2: Overview to the collectives considered in the EQA data analysisand corresponding information reported by the participants on the reagents and devices used.
Collectives	Reagent	Device
AB	ABBOTT	Abbott Architect
		Abbott: Alinity
		Abbott: other devices
AX	BIOMERIEUX	Abbott: Alinity
		BioMérieux Vidas
BE	BECKMAN COULTER	Beckman Access
		Beckman Unicel DX-System
		Beckman: other devices
RO	ROCHE DIAGNOSTICS	Roche Cobas (6000) System (c501/502/e601)
		Roche Cobas (8000) System (c701/702)
		Roche Cobas (8000) System (e801)
		Roche Cobas e411
		Roche Elecsys-Systems/Cobas e602
		Roche Modular-Systems
		Roche: other devices
SI	SIEMENS (Bayer Health) (BG)	Siemens (Bayer Healthcare) Centaur
		Siemens (DPC Biermann) Immulite 2000
		Siemens Advia Centaur XP
		Siemens: Atellica IM
	SIEMENS (Dade Behring)	Siemens (Bayer Healthcare) Centaur
		Siemens (Dade-Behring) Dimension Vista
	SIEMENS (DPC Biermann) (DG)	Siemens (Bayer Healthcare) Centaur
		Siemens (DPC Biermann) Immulite
		Siemens (DPC Biermann) Immulite 2000
	SIEMENS HEALTHINEERS (SIE)	Siemens (Bayer Healthcare) Centaur
		Siemens (Dade-Behring) Dimension Vista
		Siemens (DPC Biermann) Immulite
		Siemens (DPC Biermann) Immulite 2000
		Siemens Advia Centaur XP
		Siemens: Atellica IM
TH (or others in case of AFP)	TOSOH BIOSCIENCE	Other systems
		Tosoh AIA360
		Tosoh AIA900
		Tosoh AIA2000
		Tosoh: other devices
others	BIORAD	BioMérieux Vidas
	BODITECH	Other Systems
	BRAHMS	Brahms Kryptor
	DIASORIN	Diasorin Liaison
		Diasorin Liaison XL
	FUJIREBIO	Other Systems
	HUMAN
	IBL
	ORTHO CLIN.DIAGN.	Beckman Access
	OTHER MANUFACTURERS	Other Systems
	SNIBE DIAGNOSTICS	Other Systems
	THERMO SCIENTIFIC	Brahms Kryptor
